# Supplementary material for: Leveraging expression from multiple tissues using sparse canonical correlation analysis and aggregate tests improves the power of transcriptome-wide association studies
Source: PLoS Genet. 2021 Apr 8;17(4):e1008973. doi: 10.1371/journal.pgen.1008973 (PMC8057593; doi:10.1371/journal.pgen.1008973)
Supplement: S1 Table — (XLSX) [file pgen.1008973.s008.xlsx]

## Sheet: No correlated tissue
	Supplementary Table 1. Summary of simulation power when gene expression in other tissues is not correlated with expression in the causal tissue
	GWAS Non Centrality Parameter	Causal Tissue Gene Expression Heritability	Correlation Between Causal & Correlated Tissue Gene Expression	Power of sCCA-TWAS	Power of sCCA-TWAS(Causal Tissue Not Included)	Power of PCA TWAS	Power of PCA TWAS(Causal Tissue Not Included)	Power of Single Tissue TWAS With GBJ	Power of Single Tissue TWAS With GBJ (Causal Tissue Not Included)	Power of Single Tissue TWAS With s-Multixcan	Power of Single Tissue TWAS With s-Multixcan (Causal Tissue Not Included)	Combined test of sCCA and Single Tissue with ACAT	Combined test of sCCA and Single Tissue with ACAT(Causal Tissue Not Included)	Combined test of sCCA and Single Tissue with Bonferroni	Combined test of sCCA and Single Tissue with Bonferroni (Causal Tissue Not Included)
	0	0.025	0	0	0	0	0	0	0	0	0.00732601	0	0.025641	0	0
	0	0.05	0	0	0	0	0	0	0	0	0.00396825	0.015873	0.0119048	0	0
	0	0.1	0	0	0	0	0	0	0	0	0.0174419	0	0.0116279	0	0
	6.78412	0.025	0	0.00549451	0	0	0	0.003663	0.003663	0	0.00732601	0.00732601	0.029304	0.00732601	0.003663
	6.78412	0.05	0	0.00714286	0.00873016	0	0	0.0119048	0.00793651	0.00396825	0.00793651	0.0357143	0.0277778	0.0198413	0.015873
	6.78412	0.1	0	0.0284884	0.0337209	0	0	0.0755814	0.0348837	0.0290698	0.0406977	0.104651	0.0813953	0.0988372	0.0697674
	11.1834	0.025	0	0.0142857	0.00732601	0	0	0.025641	0.014652	0.003663	0.010989	0.032967	0.040293	0.032967	0.014652
	11.1834	0.05	0	0.0460317	0.0424603	0	0	0.0436508	0.0357143	0.015873	0.0198413	0.103175	0.0714286	0.0873016	0.0595238
	11.1834	0.1	0	0.14593	0.11686	0	0	0.22093	0.156977	0.116279	0.0872093	0.354651	0.296512	0.354651	0.284884
	14.3556	0.025	0	0.0450549	0.032967	0	0	0.0512821	0.040293	0.010989	0.021978	0.0952381	0.0989011	0.0952381	0.0732601
	14.3556	0.05	0	0.0900794	0.0785714	0	0	0.0992063	0.0833333	0.0277778	0.0238095	0.198413	0.166667	0.178571	0.154762
	14.3556	0.1	0	0.22093	0.180233	0	0	0.319767	0.209302	0.19186	0.133721	0.5	0.395349	0.5	0.383721
	17.0662	0.025	0	0.0641026	0.0619048	0	0	0.0732601	0.0622711	0.025641	0.029304	0.128205	0.14652	0.128205	0.120879
	17.0662	0.05	0	0.139683	0.119048	0	0	0.170635	0.146825	0.0555556	0.0515873	0.301587	0.257937	0.285714	0.242063
	17.0662	0.1	0	0.260465	0.242442	0	0	0.354651	0.284884	0.232558	0.162791	0.569767	0.494186	0.563953	0.482558
	19.5996	0.025	0	0.0923077	0.0923077	0	0	0.0989011	0.0805861	0.0512821	0.0512821	0.168498	0.190476	0.168498	0.164835
	19.5996	0.05	0	0.163095	0.145238	0	0	0.186508	0.162698	0.0793651	0.0714286	0.329365	0.281746	0.313492	0.269841
	19.5996	0.1	0	0.301163	0.28314	0	0	0.389535	0.331395	0.302326	0.226744	0.622093	0.540698	0.622093	0.52907
	22.1331	0.025	0	0.114652	0.0897436	0	0	0.120879	0.106227	0.0512821	0.047619	0.216117	0.212454	0.216117	0.18315
	22.1331	0.05	0	0.193651	0.177778	0	0	0.246032	0.214286	0.123016	0.107143	0.420635	0.357143	0.404762	0.345238
	22.1331	0.1	0	0.336047	0.302326	0	0	0.453488	0.377907	0.348837	0.255814	0.703488	0.569767	0.703488	0.55814
	24.8436	0.025	0	0.155311	0.11685	0	0	0.161172	0.135531	0.0622711	0.0549451	0.271062	0.267399	0.271062	0.238095
	24.8436	0.05	0	0.234127	0.21627	0	0	0.269841	0.22619	0.162698	0.142857	0.460317	0.396825	0.444444	0.384921
	24.8436	0.1	0	0.373256	0.35814	0	0	0.494186	0.412791	0.360465	0.302326	0.72093	0.651163	0.72093	0.639535
	28.0159	0.025	0	0.187546	0.155678	0	0	0.172161	0.153846	0.0805861	0.0805861	0.318681	0.315018	0.318681	0.285714
	28.0159	0.05	0	0.25	0.24881	0	0	0.333333	0.293651	0.218254	0.194444	0.539683	0.452381	0.52381	0.440476
	28.0159	0.1	0	0.42093	0.413953	0	0	0.52907	0.44186	0.406977	0.337209	0.77907	0.697674	0.77907	0.686047
	32.4152	0.025	0	0.249084	0.206593	0	0	0.223443	0.208791	0.113553	0.0989011	0.410256	0.406593	0.40293	0.380952
	32.4152	0.05	0	0.298413	0.290873	0	0	0.384921	0.353175	0.230159	0.206349	0.611111	0.555556	0.595238	0.543651
	32.4152	0.1	0	0.431977	0.414535	0	0	0.546512	0.447674	0.47093	0.412791	0.80814	0.703488	0.80814	0.69186
