# Supplementary material for: Leveraging expression from multiple tissues using sparse canonical correlation analysis and aggregate tests improves the power of transcriptome-wide association studies
Source: PLoS Genet. 2021 Apr 8;17(4):e1008973. doi: 10.1371/journal.pgen.1008973 (PMC8057593; doi:10.1371/journal.pgen.1008973)
Supplement: S2 Table — (XLSX) [file pgen.1008973.s009.xlsx]

## Sheet: Half of the tissue correlated
	Supplementary Table 2. Summary of simulation power when gene expression in half of the tissues is correlated with expression in the causal tissue
	GWAS Non Centrality Parameter	Causal Tissue Gene Expression Heritability	Correlation Between Causal & Correlated Tissue Gene Expression	Power of sCCA-TWAS	Power of sCCA-TWAS(Causal Tissue Not Included)	Power of PCA TWAS	Power of PCA TWAS(Causal Tissue Not Included)	Power of Single Tissue TWAS With GBJ	Power of Single Tissue TWAS With GBJ (Causal Tissue Not Included)	Power of Single Tissue TWAS With s-Multixcan	Power of Single Tissue TWAS With s-Multixcan (Causal Tissue Not Included)	Power of Combined test of sCCA and Single Tissue with ACAT	Power of Combined test of sCCA and Single Tissue with ACAT(Causal Tissue Not Included)	Power of Combined test of sCCA and Single Tissue with Bonferroni	Power of Combined test of sCCA and Single Tissue with Bonferroni (Causal Tissue Not Included)	Power of UTMOST	Power of UTMOST (Causal Tissue Not Included)
	0	0.01	0.3	0	0	0	0	0	0	0	0	0.0138681	0.0157421	0	0	0	0
	0	0.01	0.6	0	0	0	0	0	0	0	0	0.0133333	0.0129524	0	0	0	0
	0	0.01	0.8	0	0	0	0	0	0	0	0	0.011976	0.0137372	0	0	0	0
	0	0.01	1	0	0	0	0	0	0	0.000373413	0	0.0145631	0.0134429	0	0	0	0
	0	0.025	0.3	0	0	0	0	0.000273448	0.000273448	0.000273448	0	0.00519552	0.00546896	0.000273448	0.000273448	0	0
	0	0.025	0.6	0	0	0	0	0	0.000326264	0	0	0.00391517	0.00652529	0	0	0	0
	0	0.025	0.8	0.000309693	0.000309693	0	0	0.000309693	0.000309693	0	0	0.00371632	0.00371632	0.000309693	0.000309693	0	0
	0	0.025	1	0	0	0	0	0	0	0	0	0.00436001	0.00467144	0	0	0	0
	0	0.05	0.3	0.000384615	0.000384615	0	0	0.000384615	0.000384615	0	0.000384615	0.00115385	0.000769231	0.000384615	0.000384615	0	0
	0	0.05	0.6	0	0	0	0	0	0	0.000375235	0.000750469	0.0011257	0.0011257	0	0	0	0
	0	0.05	0.8	0	0.000380373	0	0	0	0	0	0	0.000760746	0.000380373	0	0	0	0
	0	0.05	1	0	0.000370508	0	0	0	0	0	0	0.000370508	0.000741015	0	0	0	0
	0	0.1	0.3	0	0	0	0	0	0	0.00145278	0.000968523	0	0	0	0	0	0
	0	0.1	0.6	0	0	0	0	0.000475737	0	0.00190295	0.00190295	0	0	0	0	0	0
	0	0.1	0.8	0	0.000472144	0	0	0	0	0.00236072	0.00188857	0	0	0	0	0	0
	0	0.1	1	0	0	0	0	0	0	0.00232666	0.00186133	0	0	0	0	0	0
	6.78412	0.01	0.3	0.000374813	0	0	0	0	0	0	0	0.0142429	0.0157421	0.000374813	0	0	0
	6.78412	0.01	0.6	0.000380952	0.000380952	0	0	0.000380952	0.000380952	0.000380952	0.000380952	0.0140952	0.0137143	0.000761905	0.000761905	0	0
	6.78412	0.01	0.8	0.000704473	0.00105671	0	0	0	0	0.000704473	0.000704473	0.0123283	0.0144417	0.000352237	0.000704473	0	0
	6.78412	0.01	1	0.000746826	0.000746826	0	0	0	0	0	0	0.0153099	0.0141897	0.000746826	0.000746826	0	0
	6.78412	0.025	0.3	0.00656276	0.00546896	0	0	0.00847689	0.00765655	0.00546896	0.00492207	0.0139459	0.0131255	0.00875034	0.00793	0.00235294	0.00235294
	6.78412	0.025	0.6	0.00522023	0.00522023	0	0	0.00783034	0.00750408	0.00522023	0.00554649	0.0143556	0.0159869	0.0101142	0.0091354	0.00966184	0.00966184
	6.78412	0.025	0.8	0.00526479	0.00619387	0	0	0.00619387	0.00619387	0.0046454	0.00433571	0.0123877	0.0123877	0.00867142	0.00898111	0	0
	6.78412	0.025	1	0.00809717	0.00778574	0	0	0.00498287	0.0052943	0.00404858	0.00342572	0.01308	0.0127686	0.00778574	0.00809717	0.00308166	0.0046225
	6.78412	0.05	0.3	0.0203846	0.0165385	0	0	0.0365385	0.0319231	0.0276923	0.0253846	0.0453846	0.0392308	0.0438462	0.0380769	0.0302307	0.0270485
	6.78412	0.05	0.6	0.0318949	0.0285178	0	0	0.0465291	0.0424015	0.0412758	0.0360225	0.0529081	0.0487805	0.0514071	0.0469043	0.041769	0.0405405
	6.78412	0.05	0.8	0.0361354	0.0338532	0	0	0.0578167	0.0524914	0.0406999	0.0376569	0.0593382	0.0562952	0.0570559	0.0540129	0.0460674	0.0449438
	6.78412	0.05	1	0.0377918	0.0366803	0	0	0.0577992	0.0566877	0.0426084	0.0385328	0.0633568	0.0622453	0.0615043	0.0603927	0.0668543	0.0647431
	6.78412	0.1	0.3	0.0803874	0.0808717	0	0	0.203874	0.171429	0.192736	0.16707	0.197094	0.172397	0.195157	0.170944	0.191434	0.183566
	6.78412	0.1	0.6	0.123216	0.115604	0	0	0.263559	0.23549	0.237393	0.210276	0.262607	0.238344	0.259277	0.234539	0.216487	0.213405
	6.78412	0.1	0.8	0.157224	0.139282	0	0	0.283286	0.265817	0.245042	0.22238	0.278565	0.254485	0.274315	0.249764	0.30495	0.30099
	6.78412	0.1	1	0.211261	0.200558	0	0.000465333	0.330852	0.315496	0.267101	0.254072	0.331782	0.32201	0.324802	0.313169	0.335846	0.328992
	11.1834	0.01	0.3	0.00487256	0.00449775	0	0	0.00337331	0.00337331	0.000374813	0.000374813	0.0198651	0.0232384	0.00562219	0.00712144	0	0
	11.1834	0.01	0.6	0.00304762	0.00190476	0	0	0.00571429	0.00571429	0.00304762	0.00190476	0.0201905	0.0186667	0.00685714	0.00571429	0	0
	11.1834	0.01	0.8	0.0066925	0.00634026	0	0	0.00493131	0.00493131	0.00140895	0.00176118	0.0225431	0.0225431	0.00986263	0.00810144	0.00383877	0.00383877
	11.1834	0.01	1	0.00634802	0.00634802	0	0	0.00709485	0.00709485	0.00336072	0.00336072	0.0250187	0.0231516	0.0100822	0.00970874	0.0026738	0.0026738
	11.1834	0.025	0.3	0.0350014	0.0352748	0	0	0.0437517	0.0412907	0.0246103	0.0224228	0.06344	0.065901	0.0582445	0.060432	0.0188235	0.0188235
	11.1834	0.025	0.6	0.0466558	0.0437194	0	0	0.0508972	0.0489396	0.0244698	0.0238173	0.0783034	0.0763458	0.0727569	0.067863	0.02657	0.02657
	11.1834	0.025	0.8	0.046454	0.0439765	0	0	0.0597708	0.0557448	0.0328275	0.0315887	0.0829978	0.0805203	0.0789718	0.0755652	0.0424528	0.0400943
	11.1834	0.025	1	0.0476487	0.0454687	0	0	0.0625973	0.0588602	0.035503	0.0323887	0.0834631	0.0791031	0.0781688	0.0734974	0.0493066	0.0493066
	11.1834	0.05	0.3	0.115	0.104231	0	0	0.189615	0.163077	0.128462	0.114231	0.221154	0.196154	0.217692	0.194231	0.163087	0.155131
	11.1834	0.05	0.6	0.131332	0.120075	0	0	0.202251	0.188368	0.148593	0.136961	0.243527	0.229644	0.239775	0.224015	0.158477	0.148649
	11.1834	0.05	0.8	0.155572	0.147585	0	0	0.238113	0.220997	0.166223	0.153671	0.277672	0.267402	0.274629	0.263979	0.232584	0.219101
	11.1834	0.05	1	0.17525	0.17525	0	0	0.28455	0.271212	0.180437	0.174509	0.316784	0.309374	0.310485	0.303816	0.27727	0.270232
	11.1834	0.1	0.3	0.266828	0.26247	0.000484262	0.000484262	0.557385	0.503148	0.491041	0.437288	0.553995	0.515254	0.5477	0.510896	0.506119	0.488636
	11.1834	0.1	0.6	0.327307	0.32588	0	0	0.608468	0.569458	0.56137	0.523311	0.617507	0.589439	0.614653	0.584206	0.563174	0.550847
	11.1834	0.1	0.8	0.387158	0.376298	0	0	0.652502	0.629839	0.57932	0.55949	0.664306	0.641643	0.65864	0.635977	0.655446	0.642574
	11.1834	0.1	1	0.480223	0.467659	0	0.000465333	0.699395	0.67892	0.612843	0.590507	0.728711	0.714286	0.723127	0.710098	0.672378	0.659356
	14.3556	0.01	0.3	0.0131184	0.0138681	0	0	0.0131184	0.0127436	0.00449775	0.00374813	0.0352324	0.0378561	0.0209895	0.0221139	0.00530504	0.00530504
	14.3556	0.01	0.6	0.0102857	0.0106667	0	0	0.0133333	0.0133333	0.0087619	0.00761905	0.0350476	0.0335238	0.0217143	0.0201905	0.00334448	0.00334448
	14.3556	0.01	0.8	0.0162029	0.0169074	0	0	0.013385	0.013385	0.00704473	0.00704473	0.0345192	0.0380416	0.0221909	0.0235999	0.00767754	0.00767754
	14.3556	0.01	1	0.0164302	0.0156833	0	0	0.0134429	0.012696	0.00672143	0.00672143	0.038835	0.0354742	0.0242718	0.0220314	0.013369	0.013369
	14.3556	0.025	0.3	0.0768389	0.0812141	0	0	0.0962538	0.0899645	0.0522286	0.0494941	0.130982	0.131802	0.124692	0.125513	0.0494118	0.0470588
	14.3556	0.025	0.6	0.0783034	0.0854812	0	0	0.103426	0.0969005	0.058075	0.0544861	0.146493	0.144535	0.141272	0.137357	0.0676328	0.0628019
	14.3556	0.025	0.8	0.0963146	0.0938371	0	0	0.117683	0.113657	0.0594611	0.0585321	0.162589	0.156395	0.157324	0.150511	0.0919811	0.0919811
	14.3556	0.025	1	0.0952974	0.0962317	0	0	0.127063	0.121457	0.0719402	0.0682031	0.172843	0.166926	0.167549	0.16132	0.11094	0.109399
	14.3556	0.05	0.3	0.190385	0.184615	0	0	0.300769	0.274231	0.223077	0.200385	0.353077	0.334615	0.348846	0.333077	0.286396	0.26969
	14.3556	0.05	0.6	0.21576	0.204503	0	0	0.341463	0.322326	0.24803	0.230394	0.39925	0.383114	0.394747	0.378612	0.292383	0.286241
	14.3556	0.05	0.8	0.24496	0.237353	0	0	0.382275	0.363636	0.27577	0.248003	0.440852	0.415747	0.435527	0.410042	0.367416	0.364045
	14.3556	0.05	1	0.281586	0.286402	0	0	0.433123	0.413116	0.317896	0.303816	0.489811	0.476102	0.485365	0.472397	0.413793	0.406052
	14.3556	0.1	0.3	0.407748	0.383051	0.000484262	0.000484262	0.71138	0.666344	0.661985	0.616465	0.732688	0.684746	0.728814	0.677966	0.686189	0.66521
	14.3556	0.1	0.6	0.434824	0.432445	0	0	0.751189	0.718363	0.709324	0.662226	0.777831	0.744529	0.773073	0.743102	0.715716	0.704931
	14.3556	0.1	0.8	0.507554	0.493862	0	0.000472144	0.796978	0.77526	0.730878	0.705855	0.819641	0.799811	0.816808	0.79745	0.788119	0.780198
	14.3556	0.1	1	0.609121	0.596091	0	0.000465333	0.827362	0.808283	0.760819	0.746394	0.854351	0.843183	0.85249	0.841787	0.808088	0.799178
	17.0662	0.01	0.3	0.0269865	0.023988	0	0	0.0251124	0.0243628	0.00862069	0.00787106	0.0554723	0.0532234	0.0404798	0.0374813	0.0185676	0.0185676
	17.0662	0.01	0.6	0.0232381	0.0217143	0	0	0.0281905	0.0278095	0.0140952	0.0125714	0.0548571	0.0495238	0.0411429	0.0365714	0.0167224	0.0167224
	17.0662	0.01	0.8	0.0274745	0.0274745	0	0	0.0260655	0.025361	0.011976	0.0105671	0.05354	0.0567101	0.0405072	0.0415639	0.0115163	0.0115163
	17.0662	0.01	1	0.0321135	0.0291262	0	0	0.0231516	0.0231516	0.00896191	0.00784167	0.0604929	0.0567588	0.0455564	0.0418223	0.0294118	0.0294118
	17.0662	0.025	0.3	0.114848	0.115122	0	0	0.141099	0.135083	0.0885972	0.084222	0.19825	0.195242	0.193054	0.188953	0.0988235	0.0941176
	17.0662	0.025	0.6	0.128222	0.120392	0	0	0.157912	0.152039	0.0929853	0.0897227	0.220881	0.214356	0.215661	0.206199	0.125604	0.115942
	17.0662	0.025	0.8	0.140291	0.144007	0	0	0.163828	0.156395	0.0981728	0.0941468	0.23196	0.230412	0.227625	0.225147	0.134434	0.127358
	17.0662	0.025	1	0.153846	0.15042	0	0	0.185301	0.178761	0.107443	0.103083	0.248521	0.247898	0.240735	0.241669	0.1849	0.181818
	17.0662	0.05	0.3	0.253077	0.248462	0	0	0.401538	0.368077	0.303462	0.276538	0.467308	0.446538	0.461923	0.442308	0.378679	0.358791
	17.0662	0.05	0.6	0.28818	0.272795	0	0	0.436773	0.411257	0.32833	0.300188	0.510319	0.48818	0.507317	0.486304	0.384521	0.37715
	17.0662	0.05	0.8	0.31609	0.300875	0	0	0.473184	0.453024	0.363636	0.341194	0.546215	0.526436	0.541651	0.521491	0.461798	0.453933
	17.0662	0.05	1	0.359763	0.35013	0	0	0.523527	0.507595	0.403112	0.387921	0.595776	0.577992	0.593553	0.573546	0.532723	0.525686
	17.0662	0.1	0.3	0.48523	0.452785	0.000968523	0.000968523	0.796126	0.756901	0.753511	0.707506	0.818402	0.785472	0.812591	0.781598	0.770105	0.758741
	17.0662	0.1	0.6	0.518078	0.507612	0	0	0.83254	0.800666	0.792103	0.756422	0.852046	0.822074	0.846813	0.81922	0.791217	0.780431
	17.0662	0.1	0.8	0.593957	0.578376	0	0.000944287	0.855524	0.842304	0.816808	0.800283	0.877243	0.866856	0.873938	0.862606	0.866337	0.862376
	17.0662	0.1	1	0.666356	0.659842	0	0.000465333	0.880409	0.863658	0.825035	0.807818	0.899488	0.889716	0.898557	0.887389	0.864291	0.861549
	19.5996	0.01	0.3	0.0446027	0.0382309	0	0	0.041979	0.0408546	0.0191154	0.0194903	0.0843328	0.0805847	0.07009	0.0644678	0.0265252	0.0265252
	19.5996	0.01	0.6	0.0419048	0.0373333	0	0	0.0430476	0.0422857	0.024381	0.0228571	0.0815238	0.0769524	0.0678095	0.063619	0.0200669	0.0200669
	19.5996	0.01	0.8	0.0471997	0.0482564	0	0	0.046143	0.0457908	0.0179641	0.0190208	0.0831279	0.0898204	0.0704473	0.0753787	0.024952	0.0268714
	19.5996	0.01	1	0.0455564	0.0459298	0	0	0.045183	0.0440627	0.0201643	0.0201643	0.0907394	0.0884989	0.0761763	0.075056	0.0481283	0.0454545
	19.5996	0.025	0.3	0.153131	0.15149	0	0	0.193875	0.185671	0.117856	0.116489	0.265518	0.256494	0.259502	0.250479	0.162353	0.155294
	19.5996	0.025	0.6	0.168352	0.169657	0	0	0.214356	0.204241	0.125612	0.118434	0.292333	0.279608	0.287765	0.272431	0.171498	0.164251
	19.5996	0.025	0.8	0.183648	0.180242	0	0	0.219573	0.209353	0.134097	0.124187	0.30257	0.291112	0.296377	0.285537	0.186321	0.181604
	19.5996	0.025	1	0.205855	0.195266	0	0	0.241981	0.233572	0.15042	0.146372	0.326067	0.319527	0.318592	0.312675	0.249615	0.249615
	19.5996	0.05	0.3	0.314231	0.292692	0	0	0.481538	0.448077	0.386923	0.35	0.562308	0.528077	0.557692	0.525769	0.445505	0.429594
	19.5996	0.05	0.6	0.342964	0.325704	0	0	0.526079	0.496435	0.410882	0.381614	0.603377	0.586116	0.600375	0.583865	0.47543	0.46683
	19.5996	0.05	0.8	0.380373	0.359833	0	0	0.545455	0.522632	0.438189	0.411944	0.627995	0.611639	0.626094	0.608977	0.526966	0.513483
	19.5996	0.05	1	0.422008	0.412375	0	0	0.603186	0.583179	0.492775	0.47425	0.682475	0.660986	0.680622	0.656539	0.615764	0.605208
	19.5996	0.1	0.3	0.53414	0.509443	0.000968523	0.000968523	0.857627	0.82276	0.821792	0.782567	0.88184	0.851816	0.880872	0.84891	0.829545	0.814685
	19.5996	0.1	0.6	0.584206	0.573739	0	0	0.888677	0.863939	0.852046	0.822074	0.907707	0.886775	0.907231	0.886299	0.852851	0.841294
	19.5996	0.1	0.8	0.661473	0.639282	0	0.000944287	0.899433	0.885741	0.874882	0.858357	0.92068	0.911709	0.919736	0.909821	0.90495	0.89703
	19.5996	0.1	1	0.722662	0.714751	0	0.000465333	0.922289	0.907864	0.882736	0.865519	0.936715	0.936715	0.934853	0.936249	0.895819	0.891707
	22.1331	0.01	0.3	0.0622189	0.058096	0	0	0.0543478	0.053973	0.0284858	0.0266117	0.10907	0.106072	0.0944528	0.0895802	0.0344828	0.0344828
	22.1331	0.01	0.6	0.0510476	0.0540952	0	0	0.0571429	0.056381	0.0281905	0.0255238	0.101714	0.096	0.087619	0.0822857	0.0167224	0.0167224
	22.1331	0.01	0.8	0.0570623	0.0581191	0	0	0.0648116	0.0634026	0.0299401	0.0295879	0.112364	0.112364	0.0989785	0.0975696	0.0403071	0.0403071
	22.1331	0.01	1	0.0668409	0.0668409	0	0	0.0604929	0.0586258	0.0291262	0.0268857	0.120612	0.115385	0.105676	0.101195	0.0534759	0.0534759
	22.1331	0.025	0.3	0.189226	0.185398	0	0	0.250479	0.238447	0.158053	0.146568	0.33388	0.323763	0.32595	0.316926	0.214118	0.207059
	22.1331	0.025	0.6	0.214356	0.213051	0	0	0.25938	0.250245	0.159217	0.156281	0.357586	0.347798	0.352365	0.339641	0.214976	0.214976
	22.1331	0.025	0.8	0.221431	0.221121	0	0	0.276866	0.263859	0.174977	0.166615	0.37411	0.36327	0.368225	0.356457	0.242925	0.233491
	22.1331	0.025	1	0.244161	0.231704	0	0	0.307381	0.297104	0.199003	0.189661	0.406104	0.390221	0.399253	0.382435	0.298921	0.294299
	22.1331	0.05	0.3	0.358077	0.341923	0	0	0.533077	0.494231	0.436538	0.398846	0.625385	0.592692	0.622692	0.590385	0.526651	0.512331
	22.1331	0.05	0.6	0.39137	0.38349	0	0	0.587617	0.562101	0.468293	0.438274	0.669418	0.654784	0.665666	0.651407	0.527027	0.518428
	22.1331	0.05	0.8	0.421073	0.403576	0	0	0.600609	0.575884	0.487638	0.463674	0.682389	0.662609	0.680487	0.659947	0.606742	0.596629
	22.1331	0.05	1	0.476843	0.466469	0	0	0.663579	0.646536	0.556132	0.537977	0.745461	0.73027	0.741386	0.724713	0.673469	0.665025
	22.1331	0.1	0.3	0.590799	0.560775	0.000968523	0.00145278	0.896852	0.868281	0.866344	0.830993	0.912349	0.887167	0.91138	0.88523	0.865385	0.856643
	22.1331	0.1	0.6	0.642245	0.623216	0	0	0.910086	0.891532	0.880114	0.857279	0.926736	0.914367	0.924833	0.911513	0.883667	0.879045
	22.1331	0.1	0.8	0.703966	0.677054	0	0.000944287	0.925873	0.912181	0.902266	0.88763	0.94712	0.934844	0.945231	0.932956	0.925743	0.917822
	22.1331	0.1	1	0.757562	0.755235	0	0.000465333	0.939507	0.926477	0.908329	0.894369	0.953932	0.952536	0.953932	0.951605	0.927347	0.920493
	24.8436	0.01	0.3	0.0835832	0.0847076	0	0	0.0775862	0.0738381	0.0382309	0.0371064	0.146177	0.148051	0.13081	0.130435	0.0397878	0.0397878
	24.8436	0.01	0.6	0.0815238	0.0822857	0	0	0.0769524	0.0739048	0.0388571	0.0373333	0.14019	0.138667	0.125333	0.124571	0.0401338	0.0367893
	24.8436	0.01	0.8	0.0880592	0.0880592	0	0	0.0873547	0.086298	0.0390983	0.0373371	0.149348	0.153223	0.136668	0.138781	0.0614203	0.0614203
	24.8436	0.01	1	0.0941001	0.096714	0	0	0.0817774	0.0810306	0.0403286	0.0369679	0.160941	0.161314	0.145631	0.147125	0.0668449	0.0614973
	24.8436	0.025	0.3	0.234072	0.22997	0	0	0.293683	0.277276	0.193328	0.18239	0.396773	0.38146	0.390484	0.375171	0.265882	0.251765
	24.8436	0.025	0.6	0.258728	0.247308	0	0	0.308972	0.299184	0.201631	0.19478	0.415334	0.404568	0.410114	0.396085	0.277778	0.272947
	24.8436	0.025	0.8	0.26293	0.258904	0	0	0.32301	0.309693	0.218644	0.209043	0.436048	0.422112	0.431093	0.416228	0.271226	0.257075
	24.8436	0.025	1	0.285269	0.279352	0	0	0.35721	0.343195	0.246652	0.234818	0.46621	0.456556	0.458424	0.449393	0.343606	0.338983
	24.8436	0.05	0.3	0.401538	0.391923	0	0	0.610385	0.575	0.501538	0.464231	0.693462	0.672692	0.691154	0.671154	0.587112	0.574383
	24.8436	0.05	0.6	0.438649	0.419887	0	0	0.637899	0.616135	0.530957	0.502814	0.723077	0.709568	0.72045	0.706191	0.608108	0.603194
	24.8436	0.05	0.8	0.465957	0.445036	0	0	0.648155	0.625713	0.559148	0.532902	0.741347	0.720046	0.739064	0.717383	0.660674	0.649438
	24.8436	0.05	1	0.532049	0.513153	0	0	0.713227	0.693961	0.618748	0.59837	0.796221	0.777695	0.793627	0.775843	0.733286	0.724138
	24.8436	0.1	0.3	0.631961	0.609201	0.000968523	0.000968523	0.917676	0.897821	0.892978	0.868765	0.931719	0.912833	0.931235	0.911864	0.901224	0.895979
	24.8436	0.1	0.6	0.676023	0.655566	0	0	0.929115	0.91294	0.911037	0.892959	0.951951	0.935775	0.950048	0.933873	0.912173	0.903698
	24.8436	0.1	0.8	0.737016	0.711992	0	0.000944287	0.934372	0.926818	0.924457	0.914542	0.957507	0.949008	0.957035	0.949008	0.942574	0.939604
	24.8436	0.1	1	0.781759	0.788739	0	0.000465333	0.957189	0.949279	0.931131	0.917171	0.968357	0.970219	0.967427	0.969288	0.943797	0.939685
	28.0159	0.01	0.3	0.111319	0.10982	0	0	0.101949	0.0970765	0.0565967	0.0532234	0.182159	0.181409	0.166792	0.164543	0.0603979	0.0603979
	28.0159	0.01	0.6	0.104762	0.0994286	0	0	0.100952	0.0986667	0.056	0.0540952	0.180571	0.175619	0.166476	0.161905	0.0635452	0.0602007
	28.0159	0.01	0.8	0.113772	0.110955	0	0	0.113772	0.11342	0.0553012	0.0577668	0.191617	0.19373	0.178584	0.178936	0.0652591	0.0652591
	28.0159	0.01	1	0.112771	0.117252	0	0	0.120612	0.116878	0.057879	0.0548917	0.205377	0.205004	0.18932	0.190441	0.109626	0.106952
	28.0159	0.025	0.3	0.270714	0.275362	0	0	0.349193	0.331966	0.242822	0.225595	0.463768	0.45283	0.458026	0.445447	0.303529	0.298824
	28.0159	0.025	0.6	0.302447	0.292333	0	0	0.366721	0.35106	0.258075	0.244372	0.497227	0.480261	0.491354	0.473083	0.352657	0.345411
	28.0159	0.025	0.8	0.311552	0.301951	0	0	0.380303	0.367916	0.270672	0.255807	0.510375	0.493342	0.505729	0.487767	0.34434	0.332547
	28.0159	0.025	1	0.334475	0.323575	0	0	0.408907	0.396761	0.289941	0.277795	0.538773	0.522267	0.531922	0.516661	0.402157	0.400616
	28.0159	0.05	0.3	0.453846	0.445769	0	0	0.660769	0.628077	0.555385	0.522308	0.746154	0.729231	0.743846	0.725385	0.655529	0.643596
	28.0159	0.05	0.6	0.476923	0.458912	0	0	0.699062	0.675047	0.595872	0.56773	0.782739	0.768105	0.779737	0.765103	0.64742	0.646192
	28.0159	0.05	0.8	0.513884	0.491442	0	0	0.710156	0.689235	0.615824	0.593001	0.786991	0.77596	0.784709	0.773298	0.720225	0.707865
	28.0159	0.05	1	0.570952	0.555391	0	0	0.755094	0.738051	0.670619	0.647647	0.83179	0.819563	0.829937	0.816228	0.786066	0.770584
	28.0159	0.1	0.3	0.66586	0.651816	0.000968523	0.00145278	0.936077	0.921065	0.920097	0.899758	0.957869	0.941889	0.956416	0.938983	0.93007	0.91958
	28.0159	0.1	0.6	0.723597	0.705043	0	0	0.952426	0.939106	0.939106	0.921028	0.969077	0.959087	0.968601	0.958135	0.938367	0.931433
	28.0159	0.1	0.8	0.763456	0.740321	0	0.00141643	0.961756	0.950897	0.941926	0.934844	0.97356	0.969783	0.973088	0.968839	0.957426	0.954455
	28.0159	0.1	1	0.81061	0.81061	0	0.000465333	0.964635	0.95812	0.950675	0.941833	0.978129	0.977199	0.976733	0.976268	0.958191	0.956134
	32.4152	0.01	0.3	0.148426	0.151799	0	0	0.13943	0.134183	0.0790855	0.0753373	0.248876	0.247376	0.232384	0.22976	0.114058	0.111406
	32.4152	0.01	0.6	0.141333	0.138286	0	0	0.142476	0.138667	0.0830476	0.079619	0.238857	0.235048	0.225143	0.22019	0.0769231	0.0769231
	32.4152	0.01	0.8	0.146883	0.148292	0	0	0.159915	0.158154	0.0870025	0.0834801	0.252906	0.251497	0.24093	0.237055	0.119002	0.117083
	32.4152	0.01	1	0.154593	0.151232	0	0	0.152353	0.146004	0.0806572	0.0769231	0.268484	0.259149	0.25168	0.243092	0.131016	0.131016
	32.4152	0.025	0.3	0.32431	0.330599	0	0	0.40525	0.385835	0.296691	0.27837	0.534865	0.526388	0.528028	0.519825	0.369412	0.355294
	32.4152	0.025	0.6	0.351713	0.338662	0	0	0.440457	0.428385	0.315824	0.305057	0.574551	0.560848	0.5677	0.551713	0.386473	0.388889
	32.4152	0.025	0.8	0.357386	0.362961	0	0	0.452772	0.436977	0.341282	0.328275	0.587798	0.577578	0.582843	0.572004	0.391509	0.377358
	32.4152	0.025	1	0.381813	0.381501	0	0	0.477733	0.463096	0.356587	0.345687	0.615696	0.604796	0.609156	0.598567	0.46379	0.465331
	32.4152	0.05	0.3	0.505385	0.496923	0	0	0.726154	0.694231	0.622692	0.588846	0.813077	0.792308	0.811923	0.791154	0.715195	0.70008
	32.4152	0.05	0.6	0.533208	0.504315	0	0	0.75197	0.726454	0.654034	0.630019	0.840525	0.821764	0.837899	0.819137	0.719902	0.714988
	32.4152	0.05	0.8	0.559528	0.536326	0	0	0.751617	0.733359	0.676303	0.649296	0.838342	0.831114	0.83644	0.828452	0.779775	0.767416
	32.4152	0.05	1	0.621341	0.612449	0	0	0.796962	0.776954	0.725454	0.705076	0.877732	0.865876	0.87625	0.863653	0.832512	0.821253
	32.4152	0.1	0.3	0.721065	0.698305	0.000968523	0.00145278	0.955932	0.939467	0.938983	0.920581	0.975787	0.965617	0.97385	0.964649	0.949301	0.945804
	32.4152	0.1	0.6	0.751665	0.746432	0	0	0.969553	0.958611	0.955756	0.945766	0.980971	0.971456	0.980971	0.971456	0.965331	0.960709
	32.4152	0.1	0.8	0.791785	0.777148	0	0.00141643	0.970255	0.961284	0.954674	0.948064	0.98017	0.977809	0.979698	0.977809	0.973267	0.972277
	32.4152	0.1	1	0.840391	0.840391	0	0.000465333	0.976268	0.970684	0.963704	0.959051	0.987901	0.986505	0.987901	0.986505	0.973269	0.972584
