# Supplementary material for: Leveraging expression from multiple tissues using sparse canonical correlation analysis and aggregate tests improves the power of transcriptome-wide association studies
Source: PLoS Genet. 2021 Apr 8;17(4):e1008973. doi: 10.1371/journal.pgen.1008973 (PMC8057593; doi:10.1371/journal.pgen.1008973)
Supplement: S3 Table — (XLSX) [file pgen.1008973.s010.xlsx]

## Sheet: All tissue correlated
Supplementary Table 3. Summary of simulation power when gene expression in all of the tissues is correlated with expression in the causal tissue
GWAS Non Centrality Parameter	Causal Tissue Gene Expression Heritability	Correlation Between Causal & Correlated Tissue Gene Expression	Power of sCCA-TWAS	Power of sCCA-TWAS(Causal Tissue Not Included)	Power of PCA TWAS	Power of PCA TWAS(Causal Tissue Not Included)	Power of Single Tissue TWAS With GBJ	Power of Single Tissue TWAS With GBJ (Causal Tissue Not Included)	Power of Single Tissue TWAS With s-Multixcan	Power of Single Tissue TWAS With s-Multixcan (Causal Tissue Not Included)	Power of Combined test of sCCA and Single Tissue with ACAT	Power of Combined test of sCCA and Single Tissue with ACAT(Causal Tissue Not Included)	Power of Combined test of sCCA and Single Tissue with Bonferroni	Power of Combined test of sCCA and Single Tissue with Bonferroni (Causal Tissue Not Included)	Power of UTMOST	Power of UTMOST (Causal Tissue Not Included)
0	0.01	0.3	0	0	0	0	0	0	0	0.00562219	0.00824588	0.0089955	0	0	0	0
0	0.01	0.6	0	0	0	0	0	0	0	0.00342857	0.00761905	0.0087619	0	0	0	0
0	0.01	0.8	0	0	0	0	0	0	0	0.00598802	0.00704473	0.00774921	0	0	0	0
0	0.01	1	0	0	0	0	0	0	0	0.00448096	0.0130695	0.0104556	0	0	0	0
0	0.025	0.3	0	0	0	0	0	0	0	0.00273448	0.00136724	0.00191414	0	0	0	0
0	0.025	0.6	0	0	0	0	0	0	0.000326264	0.00424144	0.000978793	0	0	0	0	0
0	0.025	0.8	0	0	0	0	0	0	0.000619387	0.00619387	0.00154847	0.00154847	0	0	0	0
0	0.025	1	0	0	0	0	0	0	0	0.00622859	0.00186858	0.00280287	0	0	0	0
0	0.05	0.3	0	0	0	0	0.000384615	0.000384615	0.00115385	0.00230769	0.000384615	0.000384615	0.000384615	0.000384615	0	0
0	0.05	0.6	0	0.000375235	0	0	0	0	0.000750469	0.00150094	0	0	0	0	0	0
0	0.05	0.8	0	0	0	0	0	0	0.00114112	0.00228224	0.000380373	0	0	0	0	0
0	0.05	1	0	0	0	0	0	0	0.000370508	0.00222305	0.000370508	0.000370508	0.000370508	0.000370508	0	0
0	0.1	0.3	0	0	0	0	0	0	0.00968523	0.011138	0	0	0	0	0	0
0	0.1	0.6	0	0	0	0	0	0	0.0076118	0.00856327	0	0	0	0	0	0
0	0.1	0.8	0	0	0	0	0	0	0.00424929	0.00566572	0	0	0	0	0	0
0	0.1	1	0	0	0	0	0	0	0.001396	0.000930665	0	0	0	0	0	0
6.78412	0.01	0.3	0.000374813	0.000374813	0	0	0.000374813	0.000374813	0	0.00524738	0.00862069	0.00937031	0.000374813	0.000374813	0	0
6.78412	0.01	0.6	0.000761905	0.00114286	0	0	0.000761905	0.000761905	0	0.00380952	0.0087619	0.00952381	0.000761905	0.000761905	0	0
6.78412	0.01	0.8	0	0.000352237	0	0	0.000352237	0.000352237	0.000352237	0.0066925	0.00739697	0.00845368	0.000352237	0.000704473	0	0
6.78412	0.01	1	0.00149365	0.00112024	0	0	0.00112024	0.00112024	0.000373413	0.00522778	0.0149365	0.0123226	0.00186706	0.00186706	0	0
6.78412	0.025	0.3	0.00628931	0.00656276	0	0	0.00929724	0.00875034	0.0068362	0.0101176	0.0112114	0.0120317	0.00875034	0.00957069	0.00235294	0.00235294
6.78412	0.025	0.6	0.00783034	0.00880914	0	0	0.011093	0.0101142	0.00652529	0.0104405	0.0140294	0.0120718	0.0127243	0.0120718	0.00724638	0.00724638
6.78412	0.025	0.8	0.00867142	0.0092908	0	0	0.0105296	0.00991019	0.00681325	0.0126974	0.0130071	0.0136265	0.0096005	0.0114587	0.00471698	0.00471698
6.78412	0.025	1	0.00996574	0.00809717	0	0	0.0112115	0.0109	0.00996574	0.0161943	0.0161943	0.0161943	0.0133915	0.0133915	0.0107858	0.0107858
6.78412	0.05	0.3	0.0276923	0.03	0	0	0.0469231	0.0411538	0.0638462	0.0619231	0.05	0.0461538	0.0484615	0.0446154	0.0469372	0.0453461
6.78412	0.05	0.6	0.0457786	0.0424015	0	0	0.0780488	0.073546	0.0866792	0.0829268	0.0776735	0.0765478	0.0724203	0.0731707	0.0724816	0.0700246
6.78412	0.05	0.8	0.0555344	0.0574363	0	0	0.0882465	0.086725	0.0939521	0.0954736	0.0939521	0.0950932	0.0901483	0.0905287	0.0977528	0.0977528
6.78412	0.05	1	0.0711375	0.0755835	0	0	0.0926269	0.0885513	0.108559	0.107077	0.100778	0.100037	0.095591	0.096332	0.114708	0.112597
6.78412	0.1	0.3	0.123002	0.123487	0.000484262	0	0.289588	0.265375	0.475061	0.452785	0.251332	0.236804	0.246005	0.231961	0.285839	0.284965
6.78412	0.1	0.6	0.197431	0.19981	0	0	0.379638	0.36156	0.530923	0.509039	0.346813	0.32921	0.338725	0.32255	0.385978	0.381356
6.78412	0.1	0.8	0.24221	0.236072	0	0	0.402266	0.389518	0.521246	0.508971	0.369216	0.355996	0.362606	0.34797	0.435644	0.427723
6.78412	0.1	1	0.333178	0.33504	0	0	0.451373	0.442997	0.54537	0.543974	0.443462	0.44765	0.431363	0.438343	0.42769	0.421522
11.1834	0.01	0.3	0.00524738	0.00674663	0	0	0.00449775	0.00412294	0.00112444	0.00637181	0.0161169	0.0176162	0.00787106	0.00862069	0.00265252	0.00265252
11.1834	0.01	0.6	0.00685714	0.00495238	0	0	0.00533333	0.00571429	0.00114286	0.00419048	0.0148571	0.0152381	0.00685714	0.00647619	0.00334448	0.00334448
11.1834	0.01	0.8	0.00352237	0.00634026	0	0	0.00528355	0.00528355	0.00140895	0.00739697	0.013385	0.0147939	0.00634026	0.00704473	0.00191939	0.00191939
11.1834	0.01	1	0.00933532	0.00896191	0	0	0.00970874	0.00970874	0.00485437	0.0085885	0.0283794	0.0242718	0.0145631	0.0138163	0	0
11.1834	0.025	0.3	0.0467596	0.0481269	0	0	0.0525021	0.0497676	0.0289855	0.0300793	0.07137	0.0724638	0.068362	0.0697293	0.04	0.04
11.1834	0.025	0.6	0.0515498	0.0570962	0	0	0.0636215	0.062969	0.039478	0.0414356	0.0841762	0.0841762	0.0818923	0.0815661	0.057971	0.0531401
11.1834	0.025	0.8	0.0610096	0.0628678	0	0	0.0706101	0.0684422	0.0414989	0.0476928	0.0950759	0.0950759	0.0916692	0.0919789	0.0801887	0.0801887
11.1834	0.025	1	0.0710059	0.0728745	0	0	0.0881345	0.0859545	0.052943	0.0579259	0.110246	0.113672	0.106509	0.108377	0.0893683	0.0909091
11.1834	0.05	0.3	0.136923	0.143846	0.000769231	0	0.249615	0.223462	0.225385	0.208077	0.267308	0.252308	0.261538	0.248077	0.23389	0.225935
11.1834	0.05	0.6	0.174484	0.169606	0	0	0.302439	0.291182	0.263039	0.252158	0.317824	0.307317	0.317073	0.305441	0.292383	0.286241
11.1834	0.05	0.8	0.223279	0.230506	0	0	0.333587	0.322176	0.283378	0.278813	0.35717	0.355649	0.349563	0.349563	0.368539	0.364045
11.1834	0.05	1	0.268618	0.285661	0	0	0.359022	0.35013	0.323453	0.319378	0.391627	0.393479	0.385328	0.386069	0.418719	0.408163
11.1834	0.1	0.3	0.362712	0.372397	0.000968523	0.000968523	0.710896	0.687167	0.791768	0.772881	0.68184	0.672639	0.676998	0.666828	0.680944	0.673077
11.1834	0.1	0.6	0.453853	0.468126	0	0	0.74215	0.7255	0.820171	0.808278	0.729305	0.719315	0.720266	0.7098	0.761941	0.750385
11.1834	0.1	0.8	0.549575	0.567044	0	0	0.778093	0.769122	0.842776	0.831445	0.774788	0.770066	0.767233	0.761568	0.780198	0.776238
11.1834	0.1	1	0.663099	0.686366	0	0	0.819916	0.81061	0.848302	0.842718	0.828292	0.826431	0.8255	0.821778	0.771076	0.758739
14.3556	0.01	0.3	0.0168666	0.0161169	0	0	0.0134933	0.0127436	0.00374813	0.0089955	0.0329835	0.0329835	0.023988	0.0221139	0.0106101	0.0106101
14.3556	0.01	0.6	0.0140952	0.0179048	0	0	0.016	0.015619	0.00495238	0.0087619	0.0304762	0.0331429	0.0224762	0.024381	0.00334448	0.00334448
14.3556	0.01	0.8	0.0190208	0.0221909	0	0	0.0214864	0.0221909	0.00774921	0.0140895	0.0383938	0.038746	0.0313491	0.0299401	0.00383877	0.00383877
14.3556	0.01	1	0.0194175	0.0246453	0	0	0.0250187	0.0246453	0.00970874	0.012696	0.0466766	0.0455564	0.0328603	0.034354	0.00534759	0.00534759
14.3556	0.025	0.3	0.0883238	0.0866831	0	0	0.114848	0.108559	0.0648072	0.0645338	0.152311	0.150123	0.150123	0.145474	0.115294	0.115294
14.3556	0.025	0.6	0.0936378	0.108646	0	0	0.135073	0.128548	0.0773246	0.0786297	0.165742	0.163458	0.162806	0.161827	0.147343	0.142512
14.3556	0.025	0.8	0.120471	0.125116	0	0	0.147104	0.142459	0.0864045	0.0910499	0.187365	0.189842	0.183029	0.187055	0.169811	0.169811
14.3556	0.025	1	0.141389	0.140455	0	0	0.173155	0.169729	0.101526	0.106197	0.219869	0.216443	0.216443	0.210526	0.198767	0.200308
14.3556	0.05	0.3	0.241923	0.250385	0.000384615	0	0.395	0.373462	0.349231	0.321538	0.434231	0.426923	0.430385	0.421154	0.398568	0.385044
14.3556	0.05	0.6	0.295685	0.293809	0	0	0.465291	0.44728	0.401876	0.390619	0.499437	0.483302	0.494934	0.478424	0.432432	0.422604
14.3556	0.05	0.8	0.344998	0.359452	0	0	0.494104	0.478889	0.423355	0.413465	0.545074	0.537467	0.538988	0.53062	0.537079	0.530337
14.3556	0.05	1	0.403853	0.429418	0	0	0.529826	0.522045	0.467581	0.456836	0.590589	0.592442	0.584661	0.586514	0.550317	0.542576
14.3556	0.1	0.3	0.52155	0.529298	0.000968523	0.00145278	0.861501	0.839709	0.8954	0.88184	0.846973	0.831477	0.841162	0.82615	0.829545	0.822552
14.3556	0.1	0.6	0.607517	0.625595	0	0	0.883444	0.869648	0.908658	0.901998	0.881541	0.870599	0.878211	0.866318	0.871341	0.865177
14.3556	0.1	0.8	0.686969	0.70255	0	0	0.902738	0.895656	0.927762	0.919263	0.897073	0.894712	0.892351	0.889518	0.885149	0.882178
14.3556	0.1	1	0.791996	0.798511	0	0	0.921824	0.916705	0.924616	0.919497	0.926477	0.925081	0.920893	0.920893	0.883482	0.876628
17.0662	0.01	0.3	0.0311094	0.0318591	0	0	0.0258621	0.0251124	0.00974513	0.0149925	0.0498501	0.0535982	0.0412294	0.0438531	0.0185676	0.0185676
17.0662	0.01	0.6	0.0293333	0.031619	0	0	0.0289524	0.0278095	0.00990476	0.0133333	0.0506667	0.0521905	0.0426667	0.0422857	0.0133779	0.0133779
17.0662	0.01	0.8	0.034167	0.0408595	0	0	0.0362804	0.0359281	0.0116238	0.0186685	0.0609369	0.0658683	0.0528355	0.0574146	0.0172745	0.0191939
17.0662	0.01	1	0.0354742	0.0351008	0	0	0.0492905	0.0489171	0.0134429	0.0182972	0.0754294	0.0735624	0.0619866	0.0616131	0.0213904	0.0213904
17.0662	0.025	0.3	0.135904	0.144107	0	0	0.17446	0.166256	0.101449	0.100355	0.226962	0.231611	0.223954	0.228056	0.162353	0.155294
17.0662	0.025	0.6	0.146166	0.154976	0	0	0.206525	0.2	0.120718	0.121697	0.260033	0.252529	0.256444	0.248287	0.198068	0.18599
17.0662	0.025	0.8	0.17157	0.174977	0	0	0.224218	0.218644	0.135955	0.139362	0.277485	0.271911	0.274698	0.269124	0.224057	0.214623
17.0662	0.025	1	0.208035	0.210838	0	0	0.265961	0.261912	0.16568	0.172843	0.323264	0.32887	0.319215	0.322952	0.288136	0.289676
17.0662	0.05	0.3	0.324231	0.340385	0.000769231	0	0.520385	0.500385	0.455769	0.433077	0.564615	0.558077	0.561538	0.555	0.540175	0.524264
17.0662	0.05	0.6	0.378987	0.378987	0	0	0.579362	0.565103	0.505816	0.48743	0.616135	0.601501	0.613508	0.599625	0.578624	0.568796
17.0662	0.05	0.8	0.429821	0.441993	0	0	0.594523	0.578927	0.515405	0.501331	0.64245	0.640167	0.636744	0.635983	0.661798	0.651685
17.0662	0.05	1	0.492775	0.525009	0	0	0.646906	0.63468	0.570211	0.559096	0.695813	0.706928	0.691367	0.701371	0.666432	0.657987
17.0662	0.1	0.3	0.605327	0.625666	0.00145278	0.00145278	0.919613	0.908959	0.939467	0.927361	0.913801	0.910896	0.912833	0.908475	0.895979	0.893357
17.0662	0.1	0.6	0.688392	0.699334	0.000475737	0.000475737	0.937678	0.928639	0.949572	0.942912	0.930542	0.926261	0.926261	0.921979	0.928351	0.922188
17.0662	0.1	0.8	0.758735	0.770066	0	0	0.936261	0.931539	0.951841	0.946648	0.939566	0.937677	0.938621	0.935316	0.939604	0.934653
17.0662	0.1	1	0.84644	0.85342	0	0	0.947883	0.942764	0.952536	0.947883	0.955793	0.953001	0.953932	0.953001	0.921179	0.91501
19.5996	0.01	0.3	0.0457271	0.0502249	0	0	0.0517241	0.0498501	0.017991	0.0224888	0.0873313	0.0869565	0.077961	0.0753373	0.0344828	0.0344828
19.5996	0.01	0.6	0.0514286	0.0518095	0	0	0.0441905	0.0426667	0.0167619	0.0205714	0.0784762	0.0815238	0.0704762	0.0712381	0.0301003	0.0334448
19.5996	0.01	0.8	0.0500176	0.0567101	0	0	0.0570623	0.0570623	0.0197253	0.0271222	0.0929905	0.0958084	0.0834801	0.0855935	0.0287908	0.0287908
19.5996	0.01	1	0.0575056	0.064227	0	0	0.068708	0.0683346	0.021658	0.0257655	0.110157	0.11053	0.0952203	0.0989544	0.040107	0.040107
19.5996	0.025	0.3	0.180202	0.18321	0	0	0.243642	0.234892	0.14985	0.146021	0.306262	0.307903	0.301887	0.302434	0.218824	0.211765
19.5996	0.025	0.6	0.200653	0.203263	0	0	0.268189	0.260033	0.165416	0.164111	0.33279	0.320392	0.329201	0.316476	0.289855	0.275362
19.5996	0.025	0.8	0.22174	0.224837	0	0	0.287705	0.280582	0.173119	0.17188	0.356457	0.355528	0.352121	0.350883	0.294811	0.292453
19.5996	0.025	1	0.255372	0.282155	0	0	0.334787	0.327935	0.217689	0.221115	0.406727	0.417627	0.402055	0.411087	0.357473	0.354391
19.5996	0.05	0.3	0.396923	0.409231	0.000769231	0	0.603462	0.582308	0.533462	0.511154	0.650385	0.644615	0.648462	0.641154	0.630072	0.614161
19.5996	0.05	0.6	0.444278	0.457411	0	0	0.661538	0.641276	0.585741	0.570732	0.715197	0.710694	0.712195	0.707317	0.653563	0.641278
19.5996	0.05	0.8	0.491061	0.51008	0	0	0.682008	0.664511	0.597566	0.585013	0.737162	0.733739	0.731076	0.729935	0.739326	0.724719
19.5996	0.05	1	0.557984	0.583179	0	0	0.712116	0.704335	0.637644	0.629492	0.774731	0.775472	0.771397	0.773249	0.73399	0.72273
19.5996	0.1	0.3	0.676029	0.696852	0.00145278	0.00242131	0.954964	0.943341	0.956416	0.9477	0.945278	0.941889	0.941404	0.938499	0.928322	0.923951
19.5996	0.1	0.6	0.744529	0.769267	0	0.000475737	0.960038	0.954329	0.966223	0.959562	0.959562	0.956232	0.956232	0.952902	0.949153	0.942989
19.5996	0.1	0.8	0.811615	0.822002	0	0	0.963173	0.959396	0.971671	0.970255	0.962701	0.962229	0.961284	0.961284	0.954455	0.948515
19.5996	0.1	1	0.879944	0.890181	0	0	0.968357	0.966031	0.9651	0.964169	0.974407	0.974407	0.973011	0.973941	0.945168	0.941056
22.1331	0.01	0.3	0.0674663	0.0742129	0	0	0.0708396	0.0689655	0.0247376	0.0314843	0.121064	0.121814	0.112444	0.111694	0.0397878	0.0397878
22.1331	0.01	0.6	0.0689524	0.0659048	0	0	0.064381	0.0620952	0.0247619	0.0289524	0.108952	0.105524	0.10019	0.0944762	0.0668896	0.0668896
22.1331	0.01	0.8	0.0722085	0.0753787	0	0	0.0852413	0.0845368	0.0306446	0.0373371	0.129975	0.131737	0.121874	0.123987	0.0556622	0.0556622
22.1331	0.01	1	0.0810306	0.0832711	0	0	0.0941001	0.0926064	0.0403286	0.045183	0.147872	0.143391	0.134055	0.132935	0.0668449	0.0641711
22.1331	0.025	0.3	0.224774	0.232704	0	0	0.304621	0.29341	0.184031	0.182116	0.380913	0.374077	0.377358	0.369702	0.275294	0.272941
22.1331	0.025	0.6	0.239804	0.258075	0	0	0.333116	0.320065	0.209135	0.209788	0.409788	0.404894	0.40522	0.402284	0.347826	0.335749
22.1331	0.025	0.8	0.26293	0.264788	0	0	0.349954	0.337876	0.22267	0.22174	0.429235	0.425209	0.42397	0.419635	0.367925	0.363208
22.1331	0.025	1	0.315478	0.334787	0	0	0.407038	0.399253	0.269698	0.276238	0.489879	0.496107	0.483339	0.491747	0.431433	0.42681
22.1331	0.05	0.3	0.449615	0.465	0.000769231	0	0.673846	0.655385	0.595	0.572692	0.720769	0.711154	0.718077	0.708077	0.689737	0.676213
22.1331	0.05	0.6	0.497561	0.517448	0	0	0.714071	0.700188	0.646529	0.633021	0.769981	0.765103	0.766229	0.761351	0.710074	0.701474
22.1331	0.05	0.8	0.552301	0.57132	0	0	0.741727	0.725751	0.654622	0.649296	0.791556	0.786231	0.787752	0.783568	0.768539	0.760674
22.1331	0.05	1	0.622082	0.657651	0	0	0.76621	0.753983	0.699518	0.691367	0.832531	0.832901	0.831049	0.829937	0.788881	0.777621
22.1331	0.1	0.3	0.724939	0.74431	0.00145278	0.00290557	0.969007	0.96368	0.974334	0.968039	0.964649	0.961743	0.96368	0.959322	0.948427	0.94493
22.1331	0.1	0.6	0.78687	0.811608	0	0.000475737	0.972883	0.968601	0.974786	0.968601	0.976213	0.975262	0.97431	0.973834	0.965331	0.96225
22.1331	0.1	0.8	0.840415	0.857413	0	0	0.97356	0.969783	0.978754	0.976865	0.977809	0.975921	0.976393	0.974504	0.966337	0.963366
22.1331	0.1	1	0.908795	0.912983	0	0	0.979991	0.978595	0.979525	0.976733	0.986505	0.986971	0.985109	0.986505	0.957505	0.954764
24.8436	0.01	0.3	0.10045	0.104198	0	0	0.104948	0.104198	0.0397301	0.0446027	0.165292	0.167541	0.156297	0.157421	0.071618	0.071618
24.8436	0.01	0.6	0.088	0.0872381	0	0	0.0975238	0.0952381	0.0388571	0.0438095	0.149714	0.152381	0.140952	0.143619	0.0769231	0.0735786
24.8436	0.01	0.8	0.0947517	0.102149	0	0	0.106728	0.105319	0.0408595	0.0479042	0.164142	0.168017	0.156745	0.159563	0.0959693	0.0959693
24.8436	0.01	1	0.106049	0.11165	0	0	0.122853	0.120239	0.0548917	0.0593727	0.18708	0.186333	0.172517	0.174384	0.0695187	0.0641711
24.8436	0.025	0.3	0.272628	0.282745	0	0	0.372436	0.361225	0.23708	0.233525	0.455838	0.449822	0.452283	0.445174	0.352941	0.343529
24.8436	0.025	0.6	0.295269	0.3031	0	0	0.385318	0.374225	0.25416	0.250571	0.479935	0.46721	0.47602	0.464927	0.417874	0.403382
24.8436	0.025	0.8	0.314339	0.317436	0	0	0.419635	0.407866	0.273459	0.270982	0.509446	0.498606	0.5048	0.493651	0.412736	0.403302
24.8436	0.025	1	0.366241	0.395515	0	0	0.47057	0.462161	0.329804	0.330427	0.57085	0.576456	0.566802	0.571162	0.476117	0.469954
24.8436	0.05	0.3	0.489615	0.518462	0.000769231	0	0.730769	0.712692	0.648077	0.625769	0.78	0.781154	0.777692	0.778462	0.75179	0.743835
24.8436	0.05	0.6	0.547092	0.563602	0	0	0.769231	0.75197	0.69606	0.684053	0.822889	0.815009	0.820263	0.813884	0.797297	0.786241
24.8436	0.05	0.8	0.596044	0.625713	0	0	0.784329	0.772157	0.715481	0.705972	0.839483	0.844808	0.834918	0.839483	0.82809	0.817978
24.8436	0.05	1	0.665061	0.705446	0	0	0.816228	0.806595	0.751389	0.745091	0.872916	0.871434	0.869581	0.86884	0.846587	0.835327
24.8436	0.1	0.3	0.766586	0.78063	0.00145278	0.00338983	0.976271	0.971429	0.983535	0.979661	0.974334	0.976271	0.97385	0.974818	0.95979	0.958042
24.8436	0.1	0.6	0.814938	0.847764	0.000475737	0.000951475	0.985252	0.980971	0.985728	0.981446	0.986679	0.985252	0.986204	0.985252	0.98151	0.979969
24.8436	0.1	0.8	0.87441	0.883853	0	0	0.98017	0.976393	0.985364	0.983475	0.982059	0.981114	0.981586	0.980642	0.974257	0.971287
24.8436	0.1	1	0.925547	0.925547	0	0	0.983713	0.983248	0.984644	0.982783	0.987901	0.988367	0.987436	0.987436	0.971899	0.970528
28.0159	0.01	0.3	0.127811	0.131559	0	0	0.133808	0.12931	0.052099	0.0573463	0.216642	0.215142	0.208021	0.203523	0.0954907	0.0981432
28.0159	0.01	0.6	0.12	0.118095	0	0	0.122286	0.119238	0.0533333	0.056381	0.195429	0.192381	0.184381	0.182095	0.090301	0.083612
28.0159	0.01	0.8	0.124692	0.136668	0	0	0.150053	0.148996	0.0644593	0.0711518	0.22367	0.227193	0.215217	0.218035	0.0998081	0.0998081
28.0159	0.01	1	0.144137	0.145631	0	0	0.159447	0.15534	0.0735624	0.0772965	0.240851	0.238611	0.224795	0.225168	0.0989305	0.0989305
28.0159	0.025	0.3	0.319387	0.332513	0	0	0.432322	0.419196	0.293683	0.286574	0.528849	0.528028	0.524747	0.522559	0.418824	0.402353
28.0159	0.025	0.6	0.343883	0.350408	0	0	0.462643	0.450571	0.314845	0.309299	0.565416	0.54845	0.561827	0.54584	0.485507	0.47343
28.0159	0.025	0.8	0.370393	0.372871	0	0	0.468566	0.455249	0.327036	0.326417	0.570146	0.569526	0.56581	0.5655	0.476415	0.466981
28.0159	0.025	1	0.420741	0.439738	0	0	0.526939	0.51853	0.380255	0.38119	0.631268	0.630645	0.627842	0.627219	0.557781	0.548536
28.0159	0.05	0.3	0.546154	0.573077	0.000769231	0	0.784615	0.769615	0.718077	0.698077	0.821538	0.825769	0.818077	0.822692	0.802705	0.789181
28.0159	0.05	0.6	0.6	0.622514	0	0	0.809756	0.796248	0.750469	0.739212	0.862664	0.859662	0.861163	0.857411	0.82801	0.818182
28.0159	0.05	0.8	0.64321	0.666413	0	0	0.825789	0.813237	0.756561	0.748954	0.870673	0.873716	0.868771	0.873336	0.862921	0.857303
28.0159	0.05	1	0.71545	0.741756	0	0	0.84661	0.837347	0.784735	0.775472	0.905891	0.90478	0.903668	0.902557	0.883181	0.872625
28.0159	0.1	0.3	0.806295	0.830993	0.00145278	0.00290557	0.987893	0.984988	0.984019	0.984019	0.990315	0.988862	0.988862	0.986925	0.979895	0.976399
28.0159	0.1	0.6	0.852521	0.872978	0.000951475	0.000951475	0.989534	0.986679	0.989534	0.986679	0.990485	0.986679	0.99001	0.986204	0.984592	0.98228
28.0159	0.1	0.8	0.89424	0.909821	0	0	0.989613	0.988196	0.991974	0.989613	0.992446	0.991501	0.991974	0.990557	0.982178	0.979208
28.0159	0.1	1	0.939972	0.943229	0	0	0.988832	0.988832	0.990228	0.989763	0.990228	0.990228	0.990228	0.990228	0.976011	0.973955
32.4152	0.01	0.3	0.16904	0.172789	0	0	0.179535	0.174288	0.0757121	0.0794603	0.284108	0.27961	0.275112	0.269865	0.156499	0.156499
32.4152	0.01	0.6	0.157333	0.16	0	0	0.169143	0.166857	0.0807619	0.0830476	0.262857	0.261714	0.253333	0.250667	0.130435	0.12709
32.4152	0.01	0.8	0.172596	0.176823	0	0	0.196548	0.194435	0.0877069	0.0940472	0.28813	0.289891	0.279324	0.281437	0.153551	0.151631
32.4152	0.01	1	0.176998	0.182599	0	0	0.216953	0.210978	0.100448	0.104182	0.310306	0.305825	0.294623	0.293876	0.139037	0.139037
32.4152	0.025	0.3	0.383921	0.396773	0	0	0.503145	0.489472	0.362045	0.352201	0.614165	0.608149	0.610336	0.6035	0.512941	0.505882
32.4152	0.025	0.6	0.400326	0.408157	0	0	0.522675	0.507993	0.374878	0.371615	0.63491	0.623491	0.632626	0.621533	0.538647	0.52657
32.4152	0.025	0.8	0.43481	0.436977	0	0	0.547538	0.533911	0.401363	0.396408	0.663363	0.650046	0.659957	0.64664	0.540094	0.535377
32.4152	0.025	1	0.490501	0.512613	0	0	0.604173	0.592962	0.459358	0.459981	0.713796	0.719402	0.706945	0.712862	0.628659	0.624037
32.4152	0.05	0.3	0.595385	0.623462	0.000769231	0	0.834615	0.82	0.766923	0.749615	0.873462	0.876154	0.872308	0.875	0.84646	0.835322
32.4152	0.05	0.6	0.651782	0.67242	0	0	0.865291	0.852533	0.803377	0.79212	0.911069	0.907317	0.909944	0.906191	0.880835	0.86855
32.4152	0.05	0.8	0.687714	0.712819	0	0	0.863066	0.855458	0.807912	0.799544	0.907189	0.909471	0.906809	0.90833	0.905618	0.901124
32.4152	0.05	1	0.760652	0.790293	0	0	0.88292	0.874027	0.835495	0.828455	0.937755	0.940719	0.936273	0.939237	0.91696	0.904996
32.4152	0.1	0.3	0.838741	0.861985	0.00145278	0.00338983	0.994189	0.991768	0.993705	0.990315	0.994189	0.993705	0.993705	0.992736	0.982517	0.982517
32.4152	0.1	0.6	0.878687	0.901522	0.000475737	0.000951475	0.994291	0.991912	0.995718	0.992864	0.992388	0.992388	0.992388	0.991912	0.989985	0.989214
32.4152	0.1	0.8	0.913598	0.926346	0.000472144	0.000472144	0.992446	0.990557	0.992918	0.993862	0.995751	0.993862	0.994806	0.99339	0.990099	0.988119
32.4152	0.1	1	0.953001	0.954863	0	0	0.994416	0.993485	0.993485	0.993951	0.996277	0.996743	0.996277	0.996277	0.984236	0.981494
