# Supplementary material for: Leveraging expression from multiple tissues using sparse canonical correlation analysis and aggregate tests improves the power of transcriptome-wide association studies
Source: PLoS Genet. 2021 Apr 8;17(4):e1008973. doi: 10.1371/journal.pgen.1008973 (PMC8057593; doi:10.1371/journal.pgen.1008973)
Supplement: S4 Table — (XLSX) [file pgen.1008973.s011.xlsx]

## Sheet: GTEx expression data
Supplementary Table 4. Summary of GTEx expression data
Study	Tissue	N	Include in sCCA
GTEx	Adipose Subcutaneous	298	Yes
GTEx	Adipose Visceral Omentum	185	Yes
GTEx	Adrenal Gland	126	No
GTEx	Artery Aorta	197	Yes
GTEx	Artery Coronary	118	No
GTEx	Artery Tibial	285	Yes
GTEx	Brain Caudate basal ganglia	100	No
GTEx	Brain Cerebellar Hemisphere	89	No
GTEx	Brain Cerebellum	103	No
GTEx	Brain Cortex	96	No
GTEx	Brain Frontal Cortex BA9	92	No
GTEx	Brain Hippocampus	81	No
GTEx	Brain Hypothalamus	81	No
GTEx	Brain Nucleus accumbens basal ganglia	93	No
GTEx	Brain Putamen basal ganglia	82	No
GTEx	Breast Mammary Tissue	183	Yes
GTEx	Breast Mammary Tissue (Male)	80	No
GTEx	Breast Mammary Tissue (Female)	103	No
GTEx	Cells EBV-transformed lymphocytes	114	No
GTEx	Cells Transformed fibroblasts	272	No
GTEx	Colon Sigmoid	124	Yes
GTEx	Colon Transverse	169	Yes
GTEx	Esophagus Gastroesophageal Junction	127	Yes
GTEx	Esophagus Mucosa	241	Yes
GTEx	Esophagus Muscularis	218	Yes
GTEx	Heart Atrial Appendage	159	Yes
GTEx	Heart Left Ventricle	190	Yes
GTEx	Liver	97	No
GTEx	Lung	278	Yes
GTEx	Muscle Skeletal	361	Yes
GTEx	Nerve Tibial	256	Yes
GTEx	Ovary	85	No
GTEx	Pancreas	149	Yes
GTEx	Pituitary	87	No
GTEx	Prostate	87	No
GTEx	Skin Not Sun Exposed Suprapubic	196	Yes
GTEx	Skin Sun Exposed Lower leg	302	Yes
GTEx	Small Intestine Terminal Ileum	77	No
GTEx	Spleen	89	No
GTEx	Stomach	170	Yes
GTEx	Testis	157	Yes
GTEx	Thyroid	278	Yes
GTEx	Uterus	70	No
GTEx	Vagina	79	No
GTEx	Whole Blood	338	Yes
