# Supplementary material for: Leveraging expression from multiple tissues using sparse canonical correlation analysis and aggregate tests improves the power of transcriptome-wide association studies
Source: PLoS Genet. 2021 Apr 8;17(4):e1008973. doi: 10.1371/journal.pgen.1008973 (PMC8057593; doi:10.1371/journal.pgen.1008973)
Supplement: S5 Table — (XLSX) [file pgen.1008973.s012.xlsx]

## Sheet: Significant genes by sCCA+ACAT
Supplementary Table 5. All Significant Genes Identified by sCCA+ACAT for 10 Selected Phenotypes
Phenotype	Gene Name	P-value from sCCA+ACAT	P-value from sCCA-TWAS	Minimal Pvalue from Single Tissue TWAS
UKB_460K.body_HEIGHTz	C1orf112	2.8083e-06	0.0273	5.85e-08
UKB_460K.body_BMIz	SEMA3F	3.4464e-24	4.65e-11	7.18e-26
BRCA	ANKIB1	3.87703e-09	8.08e-11	7.6e-07
UKB_460K.body_HEIGHTz	ANKIB1	5.664e-98	1.18e-99	3.25e-20
BRCA	CYP51A1	2.22077e-08	1.38e-09	6.96e-10
UKB_460K.body_HEIGHTz	CYP51A1	1.88639e-18	8.06e-15	3.93e-20
BRCA	KRIT1	9.97027e-09	2.08e-10	1.63e-07
UKB_460K.body_HEIGHTz	KRIT1	1.2912e-56	2.66e-15	2.69e-58
UKB_460K.body_BMIz	RAD52	5.23135e-10	8.5e-06	1.09e-11
UKB_460K.body_HEIGHTz	RAD52	8.04983e-06	1.88e-07	2.49e-06
UKB_460K.body_HEIGHTz	LAP3	1.6896e-51	3.52e-53	3.99e-32
UKB_460K.body_HEIGHTz	SNX11	1.1136e-29	8.47e-22	2.32e-31
UKB_460K.pigment_TANNING	SNX11	6.72549e-08	0.000116	1.41e-09
UKB_460K.body_HEIGHTz	DBNDD1	9.62783e-42	9.7e-38	2.09e-43
UKB_460K.pigment_TANNING	DBNDD1	0	0	0
UKB_460K.body_HEIGHTz	PLXND1	2.9904e-16	2.43e-09	6.23e-18
UKB_460K.body_HEIGHTz	KDM1A	1.11022e-15	0.0121	2.45e-17
UKB_460K.body_HEIGHTz	ARHGAP33	2.60448e-07	2.46e-08	9.27e-09
UKB_460K.body_HEIGHTz	ABCB5	9.648e-28	2.01e-29	1
UKB_460K.body_HEIGHTz	DVL2	7.91367e-13	1.65e-14	0.52
UKB_460K.body_HEIGHTz	PRSS22	6.06166e-08	1.41e-09	1
BRCA	POLR2J	3.15004e-06	0.000112	8.58e-08
UKB_460K.other_MORNINGPERSON	POLR2J	1.85839e-06	4.22e-06	4.01e-08
UKB_460K.body_BMIz	COPZ2	1.15063e-07	5.38e-08	2.54e-09
UKB_460K.body_HEIGHTz	COPZ2	5.76e-35	6.14e-16	1.2e-36
SCZ_Ruderfer2018	KMT2E	1.4785e-06	3.08e-08	1
UKB_460K.body_HEIGHTz	KMT2E	2.92804e-07	6.1e-09	1
UKB_460K.body_BMIz	RHBDD2	5.52891e-14	0.000203	1.16e-15
UKB_460K.body_BMIz	GGNBP2	1.56428e-18	3.51e-20	8.58e-19
UKB_460K.body_BMIz	GDE1	5.904e-17	1.23e-18	1.18e-05
BRCA	CRLF1	1.4335e-06	3.68e-07	3.25e-08
UKB_460K.body_HEIGHTz	OSBPL7	2.47095e-25	3.82e-25	5.22e-27
UKB_460K.body_HEIGHTz	YBX2	7.72828e-07	1.61e-08	1
UKB_460K.other_MORNINGPERSON	AP2B1	1.62405e-06	3.46e-06	3.43e-08
UKB_460K.body_BMIz	CCL26	3.77761e-08	7.87e-10	1
UKB_460K.body_HEIGHTz	FARP2	1.00794e-23	6.81e-17	2.1e-25
UKB_460K.body_HEIGHTz	USH1C	2.01122e-11	4.19e-13	1
UKB_460K.body_HEIGHTz	SCIN	7.49063e-06	1.56e-07	1
UKB_460K.body_HEIGHTz	GAS7	4.84799e-10	0.687	1.01e-11
AlzheimersProxyMetaIGAP_Marioni2018	TRAPPC6A	3.9648e-10	8.26e-12	0.0707
UKB_460K.body_HEIGHTz	MATK	3.5424e-34	7.38e-36	1
UKB_460K.body_HEIGHTz	CD79B	2.0928e-158	4.4e-141	4.36e-160
UKB_460K.body_HEIGHTz	ST7L	1.4352e-19	3.45e-07	2.99e-21
UKB_460K.body_HEIGHTz	TSR3	2.19861e-06	4.58e-08	1
UKB_460K.body_HEIGHTz	PIGQ	1.1328e-75	0.14	2.36e-77
UKB_460K.body_HEIGHTz	DNAJC11	2.18422e-06	4.55e-08	1
UKB_460K.body_HEIGHTz	E2F2	7.77156e-15	1.57e-16	1
UKB_460K.body_HEIGHTz	CYB561	3.72e-45	0.0417	7.75e-47
UKB_460K.other_MORNINGPERSON	CYB561	1.10758e-06	0.00131	5.02e-08
UKB_460K.body_HEIGHTz	AASS	7.24778e-08	1.51e-09	1
UKB_460K.body_HEIGHTz	CRY1	1.392e-16	0.00279	2.9e-18
UKB_460K.body_HEIGHTz	MED24	1.49279e-09	2.6e-05	3.11e-11
UKB_460K.body_HEIGHTz	RPS20	8.784e-83	1.04e-46	1.83e-84
UKB_460K.body_BMIz	CSDE1	1.52649e-06	3.18e-08	0.00237
UKB_460K.cov_SMOKING_STATUS	REV3L	1.4304e-16	0.0217	2.98e-18
UKB_460K.body_BMIz	MASP2	1.51829e-06	4.98e-05	4.46e-08
UKB_460K.body_HEIGHTz	MASP2	6.45635e-11	2.22e-10	1.48e-12
BRCA	RANBP9	9.73276e-09	2.39e-07	2.06e-10
UKB_460K.body_HEIGHTz	ETV7	9.38783e-07	0.266	2.23e-08
UKB_460K.body_HEIGHTz	SPRTN	4.10844e-09	8.56e-11	2.32e-05
UKB_460K.body_HEIGHTz	METTL13	2.6064e-52	0.000116	5.43e-54
UKB_460K.body_HEIGHTz	ZNF207	4.3344e-23	9.03e-25	1
UKB_460K.body_HEIGHTz	SLC6A13	4.3248e-18	9.01e-20	1
UKB_460K.body_BMIz	PRSS3	1.23427e-05	2.57e-07	1
UKB_460K.body_HEIGHTz	SCMH1	5.616e-65	4.04e-20	1.17e-66
UKB_460K.body_BMIz	CLCN6	1.62076e-06	0.000397	3.38e-08
UKB_460K.body_HEIGHTz	TSPAN9	1.07524e-06	0.00512	2.24e-08
UKB_460K.body_BMIz	APBA3	1.47733e-07	3.08e-09	0.742
UKB_460K.body_HEIGHTz	APBA3	8.91509e-14	1.81e-15	0.00862
UKB_460K.body_HEIGHTz	SYT7	1.39189e-12	2.9e-14	1
UKB_460K.body_HEIGHTz	RABGAP1	2.8754e-16	6.6e-18	6.62e-17
UKB_460K.body_HEIGHTz	CALCOCO1	7.53603e-08	1.57e-09	1
UKB_460K.body_HEIGHTz	HEBP1	1.32307e-09	3.13e-07	3.85e-11
UKB_460K.body_HEIGHTz	TACC3	2.8464e-46	2.15e-15	5.93e-48
UKB_460K.body_HEIGHTz	POLA2	7.32747e-15	1.14e-16	3.21e-15
UKB_460K.body_HEIGHTz	MTMR11	9.02322e-42	1.2e-33	1.88e-43
UKB_460K.other_MORNINGPERSON	MTMR11	2.56828e-05	5.98e-07	6.6e-06
UKB_460K.body_HEIGHTz	COX15	4.48752e-13	9.34e-15	0.701
BRCA	CCDC88C	5.71214e-07	0.0827	1.19e-08
UKB_460K.body_BMIz	BID	9.75592e-08	1.05e-06	3.03e-09
UKB_460K.body_HEIGHTz	ISL1	6e-09	1.25e-10	1
UKB_460K.body_BMIz	CHDH	2.34823e-07	1e-05	4.94e-09
UKB_460K.pigment_TANNING	CNTN1	1.30306e-08	6.03e-10	1.08e-09
UKB_460K.body_HEIGHTz	AGPS	8.01339e-07	0.0002	1.67e-08
UKB_460K.body_HEIGHTz	TTC27	2.1456e-22	7.05e-08	4.47e-24
UKB_460K.body_HEIGHTz	ZRANB1	4.30082e-07	8.96e-09	1
UKB_460K.body_HEIGHTz	GPR124	1.66197e-05	3.46e-07	0.00567
UKB_460K.body_HEIGHTz	MNAT1	1.896e-55	1.03e-09	3.95e-57
UKB_460K.body_HEIGHTz	SAMD4A	6.43202e-08	0.0351	1.34e-09
UKB_460K.body_HEIGHTz	SPAST	4.10398e-11	0.000142	8.55e-13
UKB_460K.body_BMIz	ZNF839	1.48855e-06	4.01e-08	1.65e-07
UKB_460K.body_HEIGHTz	ZNF839	4.03078e-12	3.25e-07	8.4e-14
BRCA	RNH1	3.33069e-06	2.51e-06	7.39e-08
UKB_460K.body_BMIz	RNH1	1.69785e-05	3.55e-07	0.00253
UKB_460K.body_HEIGHTz	ALAS1	6.864e-25	1.43e-26	1
UKB_460K.body_HEIGHTz	ABCC2	7.55077e-06	1.81e-07	0.24
UKB_460K.body_BMIz	DEF6	2.42426e-06	0.702	5.05e-08
UKB_460K.body_HEIGHTz	DEF6	1.2192e-58	2.54e-60	1.94e-52
UKB_460K.body_HEIGHTz	PHF20	4.3056e-177	8.97e-179	3.04e-76
UKB_460K.pigment_TANNING	PHF20	2.1936e-106	5.47e-32	4.57e-108
UKB_460K.body_HEIGHTz	HSD17B6	2.3136e-08	0.521	4.82e-10
UKB_460K.body_HEIGHTz	TOMM34	1.10866e-08	2.85e-09	2.52e-10
UKB_460K.body_HEIGHTz	B4GALT7	1.58562e-16	1.7e-15	5.3e-18
BRCA	BRD9	6.76802e-08	1.41e-09	0.0311
SCZ_Ruderfer2018	BAK1	1.44298e-05	3.64e-07	1
UKB_460K.body_BMIz	ZCCHC8	6.27746e-10	1.43e-11	1.58e-10
UKB_460K.body_HEIGHTz	ZCCHC8	1.2432e-73	2.37e-26	2.59e-75
UKB_460K.body_HEIGHTz	GAB2	1.36228e-05	7.86e-07	8.1e-07
UKB_460K.pigment_TANNING	GAB2	2.06663e-08	4.78e-08	6.04e-10
UKB_460K.body_HEIGHTz	ATP6V0A1	4.44089e-15	9.14e-17	0.0552
BRCA	SLC4A7	1.8576e-39	1.02e-14	3.87e-41
UKB_460K.body_HEIGHTz	SLC4A7	9.07142e-09	0.00705	1.89e-10
UKB_460K.body_HEIGHTz	EFCAB1	1.1664e-21	2.43e-23	1
UKB_460K.body_BMIz	GABARAPL2	3.20687e-06	6.68e-08	0.949
UKB_460K.body_BMIz	SH3YL1	9.59749e-17	8.64e-10	2e-18
UKB_460K.body_HEIGHTz	SH3YL1	1.40143e-28	2.39e-26	2.92e-30
UKB_460K.body_HEIGHTz	FAM136A	1.50369e-12	8.62e-10	3.13e-14
UKB_460K.body_HEIGHTz	TIMP2	1.33082e-12	2.77e-14	1
UKB_460K.body_HEIGHTz	RFC1	1.1424e-23	2.38e-25	1.11e-13
UKB_460K.body_HEIGHTz	TUBG2	7.30527e-14	1.55e-10	2.39e-15
UKB_460K.body_HEIGHTz	FBXO42	2.68384e-06	3.6e-05	5.6e-08
UKB_460K.body_HEIGHTz	METTL1	2.3667e-33	7.9e-22	5.35e-35
UKB_460K.body_BMIz	PI4K2B	9.43096e-07	0.000198	1.98e-08
UKB_460K.body_HEIGHTz	EDC4	1.0992e-19	2.29e-21	1
UKB_460K.body_HEIGHTz	CDH1	4.5312e-09	9.44e-11	1
UKB_460K.body_HEIGHTz	ZFYVE16	6.67201e-08	0.00123	1.39e-09
UKB_460K.body_HEIGHTz	C6	3.0816e-08	6.42e-10	1
UKB_460K.body_HEIGHTz	PNKP	2.88157e-06	1.78e-06	6.39e-08
UKB_460K.body_HEIGHTz	PHLPP2	1.4555e-12	6.03e-11	3.03e-14
UKB_460K.pigment_TANNING	PHLPP2	1.63356e-06	2.1e-06	5.15e-08
UKB_460K.body_BMIz	STAU2	2.2512e-08	4.69e-10	0.00333
UKB_460K.body_HEIGHTz	PQLC2	2.09419e-22	2.68e-21	4.37e-24
UKB_460K.body_HEIGHTz	PARP3	1.7232e-17	8.62e-05	3.59e-19
UKB_460K.cov_SMOKING_STATUS	PARP3	3.15403e-05	6.57e-07	0.00092
UKB_460K.body_HEIGHTz	TNC	6.336e-09	0.00349	1.32e-10
UKB_460K.body_BMIz	THAP3	1.15149e-08	0.242	2.4e-10
UKB_460K.body_HEIGHTz	AIFM2	9.93975e-06	2.07e-07	0.00802
UKB_460K.body_HEIGHTz	CAPG	3.41301e-07	0.000107	7.12e-09
UKB_460K.body_HEIGHTz	PHF15	6e-48	1.25e-49	2.99e-31
UKB_460K.body_HEIGHTz	ZIC2	4.36888e-06	9.1e-08	1
UKB_460K.body_HEIGHTz	TRIT1	2.62431e-06	0.000112	5.48e-08
UKB_460K.body_HEIGHTz	CUL7	1.07401e-09	0.00014	2.25e-11
UKB_460K.cov_SMOKING_STATUS	HSPA5	3.3552e-09	6.99e-11	1
UKB_460K.body_BMIz	YTHDC2	3.25252e-07	0.000916	6.81e-09
UKB_460K.body_BMIz	MAP4	5.05448e-10	0.000135	1.14e-11
UKB_460K.body_HEIGHTz	GOPC	4.02011e-26	1.29e-23	8.47e-28
UKB_460K.body_HEIGHTz	R3HDM1	2.016e-16	4.2e-18	0.000127
UKB_460K.cov_SMOKING_STATUS	ERCC8	8.0303e-07	2.66e-08	4.58e-08
UKB_460K.pigment_TANNING	ERCC8	8.68811e-07	0.00144	1.81e-08
UKB_460K.body_HEIGHTz	H6PD	2.12763e-11	0.0748	4.55e-13
UKB_460K.body_HEIGHTz	VAMP3	5.90398e-09	0.00131	1.23e-10
UKB_460K.other_MORNINGPERSON	VAMP3	2.57981e-23	5.8e-20	5.77e-25
UKB_460K.body_HEIGHTz	LTBP1	2.81279e-28	6.97e-23	5.86e-30
UKB_460K.body_BMIz	HEXB	5.96785e-23	1.25e-24	1
UKB_460K.body_HEIGHTz	PTCD2	2.45763e-07	5.12e-09	0.977
UKB_460K.body_HEIGHTz	LETMD1	1.49933e-11	3.17e-13	2.85e-11
UKB_460K.body_HEIGHTz	RAD51	7.824e-20	1.63e-21	5.5e-06
SCZ_Ruderfer2018	MPHOSPH9	1.2615e-06	3.2e-08	2.5e-07
UKB_460K.body_HEIGHTz	MPHOSPH9	3.3312e-78	2.66e-66	6.94e-80
UKB_460K.body_BMIz	PRSS8	9.45554e-09	1.97e-10	1
UKB_460K.other_MORNINGPERSON	SIKE1	1.46279e-05	3.07e-07	7.45e-05
UKB_460K.body_HEIGHTz	AKR7A2	1.11275e-05	2.96e-07	1.07e-06
UKB_460K.body_BMIz	LAMA3	2.7408e-23	5.71e-25	0.00171
UKB_460K.body_HEIGHTz	LAMA3	2.664e-30	5.55e-32	4.88e-05
UKB_460K.body_BMIz	ANAPC4	6.09734e-13	8.54e-13	2.44e-14
UKB_460K.body_HEIGHTz	ARID4B	5.47047e-11	4.04e-09	1.14e-12
SCZ_Ruderfer2018	SDCCAG8	6.36854e-07	2.81e-06	2.47e-08
UKB_460K.body_HEIGHTz	PTPRN	1.4208e-18	2.96e-20	1
BRCA	KIF1B	1.20444e-07	3.03e-09	1.46e-08
UKB_460K.body_HEIGHTz	KIF1B	4.4592e-21	4.6e-11	9.29e-23
UKB_460K.body_HEIGHTz	SYNE2	1.73195e-14	9.91e-15	3.91e-16
UKB_460K.body_BMIz	GALC	1.84845e-09	9.6e-07	7.3e-11
UKB_460K.body_HEIGHTz	NOP58	9.648e-17	0.346	2.01e-18
UKB_460K.body_HEIGHTz	USP36	5.85592e-23	1.75e-19	1.22e-24
UKB_460K.body_HEIGHTz	CCDC85A	7.39129e-19	1.54e-20	0.0765
UKB_460K.body_HEIGHTz	MRPL43	2.83195e-09	0.000268	5.9e-11
UKB_460K.body_BMIz	PHF21B	3.64441e-05	7.58e-07	1
UKB_460K.body_HEIGHTz	PHF21B	6.336e-36	1.32e-37	1
UKB_460K.body_HEIGHTz	TRAF1	6.23934e-08	0.916	1.3e-09
UKB_460K.body_HEIGHTz	DCBLD2	5.808e-21	2.94e-08	1.21e-22
UKB_460K.pigment_TANNING	DCBLD2	1.74572e-06	6.6e-08	1.59e-07
UKB_460K.body_HEIGHTz	GDI2	4.77424e-09	1.4e-08	2.47e-10
UKB_460K.pigment_TANNING	GDI2	4.50995e-12	4.57e-12	3.07e-13
UKB_460K.body_HEIGHTz	LAMC2	6.19504e-14	0.53	1.25e-15
UKB_460K.body_BMIz	CROCC	6.85744e-08	6.39e-06	1.43e-09
UKB_460K.body_HEIGHTz	CROCC	8.34342e-94	1.5e-89	3.08e-95
UKB_460K.body_HEIGHTz	PET112	1.00572e-18	4.03e-14	2.16e-20
UKB_460K.body_HEIGHTz	PSD	1.176e-21	2.45e-23	1
UKB_460K.cov_SMOKING_STATUS	PSD	5.84681e-10	1.22e-11	1
UKB_460K.body_HEIGHTz	CTDP1	7.44002e-08	0.565	1.55e-09
UKB_460K.body_HEIGHTz	PIGV	3.82418e-24	1.22e-10	8.14e-26
UKB_460K.body_HEIGHTz	PRDM6	3.29958e-13	6.83e-15	1
UKB_460K.body_HEIGHTz	SPAG4	7.968e-178	9.11e-146	1.66e-179
UKB_460K.pigment_TANNING	SPAG4	1.52391e-26	2.77e-26	3.25e-28
UKB_460K.body_HEIGHTz	NCKAP1	1.76152e-11	0.000347	3.67e-13
UKB_460K.body_HEIGHTz	CDH3	7.77156e-15	1.07e-16	1
UKB_460K.body_HEIGHTz	CS	4.1904e-21	8.73e-23	1
UKB_460K.body_BMIz	WAPAL	2.01138e-06	4.19e-08	0.428
UKB_460K.body_HEIGHTz	HAGH	3.02248e-07	7.51e-06	7.44e-09
UKB_460K.body_HEIGHTz	ST3GAL6	7.87574e-11	2.47e-05	1.66e-12
UKB_460K.pigment_TANNING	ST3GAL6	6.36919e-07	4.72e-08	3.12e-08
UKB_460K.body_HEIGHTz	CDON	1.512e-17	2.94e-07	3.15e-19
UKB_460K.body_HEIGHTz	TAF2	3.64711e-24	3.31e-21	7.6e-26
BRCA	RFXANK	2.76003e-07	5.75e-09	0.348
UKB_460K.body_HEIGHTz	RFXANK	2.06888e-11	8.53e-08	4.31e-13
BRCA	TMEM161A	7.72303e-10	3e-11	3.47e-11
UKB_460K.body_HEIGHTz	LPAR2	1.3551e-25	1.15e-14	3.17e-27
UKB_460K.body_HEIGHTz	CTSA	9.91811e-08	2.99e-09	6.73e-09
UKB_460K.body_HEIGHTz	SLC12A2	3.0986e-08	1.92e-08	6.68e-10
UKB_460K.body_HEIGHTz	FAR2	7.70534e-07	2.82e-08	3.73e-08
UKB_460K.body_HEIGHTz	TAF11	5.76e-23	4.06e-10	1.2e-24
UKB_460K.body_BMIz	UHRF1BP1	2.2997e-47	1.68e-44	4.85e-49
UKB_460K.body_HEIGHTz	UHRF1BP1	3.2496e-34	3.58e-05	6.77e-36
UKB_460K.body_HEIGHTz	OAT	5.1763e-08	1.16e-09	1.65e-08
UKB_460K.body_HEIGHTz	WDR3	2.7792e-24	5.79e-26	1
UKB_460K.body_HEIGHTz	PKN2	1.5216e-57	3.17e-59	4.02e-38
UKB_460K.pigment_TANNING	TRAM2	1.17606e-06	0.216	2.45e-08
UKB_460K.body_HEIGHTz	KARS	3.09641e-13	6.44e-15	1
UKB_460K.body_HEIGHTz	TMEM206	2.20188e-16	4.59e-18	7.61e-15
UKB_460K.body_HEIGHTz	SLK	3.98381e-12	8.3e-14	0.209
SCZ_Ruderfer2018	CYB5R4	3.69761e-05	7.69e-07	1
UKB_460K.body_HEIGHTz	SEC61A2	1.12306e-07	0.000129	2.55e-09
UKB_460K.body_HEIGHTz	ME1	3.66374e-15	7.58e-17	0.35
UKB_460K.body_HEIGHTz	DIP2B	5.36893e-12	0.249	1.13e-13
UKB_460K.body_HEIGHTz	ZMYND12	1.87679e-09	0.000337	3.91e-11
UKB_460K.body_HEIGHTz	SLC9A3	1.78814e-06	0.0124	3.73e-08
UKB_460K.pigment_TANNING	SLC9A3	4.7914e-08	4.66e-09	3.09e-09
UKB_460K.body_HEIGHTz	ELOVL1	3.38405e-07	7.05e-09	1
UKB_460K.body_HEIGHTz	MPPED2	5.328e-31	1.11e-32	1.25e-15
UKB_460K.body_HEIGHTz	ATXN3	1.12047e-62	9.68e-58	2.35e-64
SCZ_Ruderfer2018	KIF26A	5.76152e-06	1.2e-07	1
UKB_460K.body_BMIz	KIF26A	3.92708e-06	8.18e-08	1
UKB_460K.cov_SMOKING_STATUS	KIF26A	3.11044e-07	6.48e-09	1
AlzheimersProxyMetaIGAP_Marioni2018	STAG3	2.01308e-10	1.38e-08	4.2e-12
UKB_460K.body_BMIz	NEO1	9.97536e-08	0.0369	2.08e-09
UKB_460K.body_BMIz	EVI5	4.51846e-11	1.92e-10	1.65e-12
UKB_460K.body_HEIGHTz	EVI5	6.67333e-41	5.37e-38	1.5e-42
UKB_460K.body_HEIGHTz	STOML1	3.2832e-19	3.92e-14	6.84e-21
UKB_460K.body_HEIGHTz	PKM	1.58882e-09	1.27e-09	3.4e-11
UKB_460K.other_MORNINGPERSON	PKM	1.09957e-05	2.79e-07	1.32e-06
UKB_460K.body_HEIGHTz	DHX29	2.18416e-07	4.6e-09	4.21e-07
UKB_460K.body_BMIz	DHX8	2.02517e-06	0.0191	4.22e-08
UKB_460K.body_HEIGHTz	PRKCZ	4.12998e-22	9.06e-24	1.71e-22
UKB_460K.body_BMIz	ROGDI	7.73087e-07	1.78e-08	1.86e-07
UKB_460K.body_HEIGHTz	ROGDI	6.21236e-17	1.43e-08	1.51e-18
UKB_460K.body_HEIGHTz	HYAL2	2.67097e-12	5.56e-14	1
UKB_460K.other_MORNINGPERSON	HYAL2	2.25708e-12	4.7e-14	1
UKB_460K.body_HEIGHTz	RASSF1	3.37108e-20	7.28e-22	1.99e-20
UKB_460K.other_MORNINGPERSON	RASSF1	3.37129e-10	5.65e-10	8.1e-12
UKB_460K.body_HEIGHTz	IFI35	1.656e-10	0.341	3.45e-12
UKB_460K.body_HEIGHTz	LAPTM4A	8.54872e-14	0.00814	2.26e-15
UKB_460K.body_BMIz	IP6K2	9.59962e-09	0.00604	2e-10
UKB_460K.body_HEIGHTz	IP6K2	3.3264e-40	9.11e-18	6.93e-42
UKB_460K.body_HEIGHTz	SRBD1	8.68803e-10	8.45e-05	1.81e-11
UKB_460K.body_BMIz	RASGRP2	4.56001e-08	9.5e-10	0.0285
UKB_460K.body_HEIGHTz	ERLEC1	8.59435e-12	1.79e-13	7.18e-05
UKB_460K.body_BMIz	PPP2R5B	8.45128e-06	1.76e-07	0.694
UKB_460K.body_HEIGHTz	PITX1	1.224e-16	2.55e-18	1
UKB_460K.body_HEIGHTz	GAL	6.48e-19	1.35e-20	1
UKB_460K.body_HEIGHTz	DRD4	1.18384e-05	2.59e-07	0.00015
UKB_460K.body_BMIz	PLA2G10	2.15061e-06	4.48e-08	1
UKB_460K.body_HEIGHTz	PLA2G10	3.6384e-24	7.58e-26	1
UKB_460K.body_HEIGHTz	ATP1B3	6.624e-24	0.000538	1.38e-25
UKB_460K.body_HEIGHTz	LRP6	2.5056e-08	0.0141	5.22e-10
UKB_460K.body_BMIz	SCT	1.19526e-06	2.49e-08	1
UKB_460K.body_BMIz	PHRF1	2.03055e-11	4.23e-13	0.0038
UKB_460K.body_HEIGHTz	NUCB2	1.40667e-27	9.01e-19	3.81e-29
UKB_460K.body_HEIGHTz	PTPN3	2.8848e-08	6.01e-10	0.00829
UKB_460K.body_HEIGHTz	SPTB	1.78746e-14	0.000937	3.08e-16
BRCA	FGF10	6.144e-25	1.28e-26	1
UKB_460K.cov_SMOKING_STATUS	SMG6	5.2787e-07	4.13e-05	1.1e-08
UKB_460K.body_HEIGHTz	GBA2	2.84604e-06	5.94e-08	3.25e-05
BRCA	TESK2	1.50001e-06	3.13e-08	2.1e-05
UKB_460K.body_BMIz	TESK2	1.09541e-05	7.31e-07	3.36e-07
UKB_460K.body_HEIGHTz	TESK2	2.42491e-18	8.52e-20	7.19e-19
UKB_460K.body_HEIGHTz	CDC42	2.70717e-08	5.64e-10	1
UKB_460K.body_HEIGHTz	RAD18	1.66533e-15	3.57e-17	1.95e-15
UKB_460K.body_HEIGHTz	TRPM5	4.75606e-07	1.08e-08	1
UKB_460K.body_HEIGHTz	WDR1	4.85771e-06	1.81e-07	2.3e-07
UKB_460K.body_HEIGHTz	SNX13	8.7205e-11	7.94e-12	2.52e-12
UKB_460K.body_BMIz	HLTF	2.83235e-06	6.17e-06	6.6e-08
UKB_460K.body_HEIGHTz	CYBRD1	1.728e-61	4.64e-30	3.6e-63
UKB_460K.pigment_TANNING	SPP2	1.56595e-05	3.26e-07	1
UKB_460K.body_HEIGHTz	ASIC4	2.02099e-06	4.21e-08	1
UKB_460K.body_BMIz	TFRC	1.104e-09	2.3e-11	1
SCZ_Ruderfer2018	SREBF1	5.8849e-06	5.46e-07	2.67e-07
UKB_460K.body_HEIGHTz	SREBF1	2.42187e-10	1.1e-08	5.05e-12
UKB_460K.body_HEIGHTz	P4HA2	1.43633e-115	3.56e-116	3.27e-117
UKB_460K.body_HEIGHTz	SIDT1	6.81387e-08	0.0595	1.42e-09
AlzheimersProxyMetaIGAP_Marioni2018	PVR	1.73558e-08	0.00328	4.27e-10
UKB_460K.body_HEIGHTz	XRCC1	2.29129e-27	2.29e-16	4.82e-29
UKB_460K.body_HEIGHTz	PDE8A	1.3968e-21	2.91e-23	0.000404
UKB_460K.body_HEIGHTz	SDHA	3.00402e-23	9.46e-14	6.26e-25
UKB_460K.body_HEIGHTz	GSDMB	8.55871e-13	1.78e-14	0.00139
UKB_460K.body_HEIGHTz	KDM5A	2.0688e-31	0.0267	4.31e-33
UKB_460K.body_HEIGHTz	ADAM11	5.32799e-26	5.63e-14	1.11e-27
UKB_460K.body_BMIz	PPP2R3A	1.02105e-08	2.18e-05	2.13e-10
UKB_460K.body_HEIGHTz	PPP2R3A	8.8806e-32	1.61e-23	2.02e-33
UKB_460K.body_BMIz	FRY	3.2112e-08	6.69e-10	0.141
UKB_460K.body_HEIGHTz	FRY	7.50733e-13	1.56e-14	0.342
AlzheimersProxyMetaIGAP_Marioni2018	PICALM	3.73988e-05	7.86e-07	8.58e-05
UKB_460K.body_HEIGHTz	MRPS34	1.82464e-05	5.08e-07	0.000499
UKB_460K.body_HEIGHTz	CLNS1A	2.496e-17	1.55e-09	5.2e-19
UKB_460K.body_BMIz	BCS1L	8.31002e-09	4.6e-06	1.78e-10
UKB_460K.body_HEIGHTz	BCS1L	5.52e-87	1.59e-68	1.15e-88
UKB_460K.body_HEIGHTz	NUAK1	1.75681e-07	3.66e-09	0.15
UKB_460K.body_HEIGHTz	DPP8	3.36005e-07	7e-09	0.0139
UKB_460K.body_HEIGHTz	PTPLAD1	8.57092e-14	1.78e-15	0.000141
UKB_460K.body_HEIGHTz	EIF4G3	2.47047e-34	8.33e-33	5.15e-36
UKB_460K.other_MORNINGPERSON	EIF4G3	1.25865e-09	4.45e-09	4.55e-11
UKB_460K.body_HEIGHTz	NUP37	2.592e-23	5.4e-25	0.0145
UKB_460K.body_HEIGHTz	TTC38	1.56728e-07	5.37e-06	4.74e-09
UKB_460K.body_HEIGHTz	ZNF638	4.98954e-87	1.04e-88	2.11e-85
UKB_460K.body_HEIGHTz	VPS9D1	3.92522e-10	6.86e-06	1.06e-11
UKB_460K.pigment_TANNING	VPS9D1	0	0	0
UKB_460K.body_BMIz	MARK3	5.9952e-15	1.78e-16	2.39e-15
UKB_460K.body_HEIGHTz	MARK3	2.14785e-38	1.02e-38	4.68e-40
UKB_460K.body_HEIGHTz	FRYL	5.04e-34	1.88e-27	1.05e-35
UKB_460K.body_HEIGHTz	TMEM131	4.24624e-06	9e-08	5.13e-06
UKB_460K.body_HEIGHTz	WDR62	4.27679e-10	8.91e-12	1.5e-06
UKB_460K.body_HEIGHTz	SEC31B	2.85216e-12	4.48e-13	5.81e-13
UKB_460K.body_HEIGHTz	PAX2	3.4992e-09	7.29e-11	1
UKB_460K.body_HEIGHTz	MKRN2	1.22306e-22	1.4e-10	2.77e-24
UKB_460K.body_BMIz	RBMS2	1.97567e-06	0.0446	4.36e-08
UKB_460K.body_HEIGHTz	RBMS2	6e-20	0.0181	1.25e-21
UKB_460K.body_HEIGHTz	MLH1	1.4138e-11	8.79e-13	4.43e-13
UKB_460K.body_HEIGHTz	RGS11	1.79476e-09	0.000174	3.98e-11
UKB_460K.body_BMIz	TRAF4	2.53912e-06	0.000367	5.29e-08
UKB_460K.body_HEIGHTz	GPATCH1	2.10531e-08	4.39e-10	1.91e-05
SCZ_Ruderfer2018	NT5C2	8.67641e-10	3.27e-09	2.15e-11
UKB_460K.body_BMIz	NT5C2	1.03668e-07	2.38e-09	2.7e-08
UKB_460K.body_HEIGHTz	NT5C2	1.6272e-50	1.17e-10	3.39e-52
UKB_460K.cov_SMOKING_STATUS	NT5C2	1.14133e-18	1.19e-17	2.78e-20
UKB_460K.cov_SMOKING_STATUS	CTTNBP2	3.50497e-12	6.43e-10	7.85e-14
UKB_460K.cov_SMOKING_STATUS	TOP2B	8.54432e-07	0.063	1.78e-08
SCZ_Ruderfer2018	NFKB2	3.41106e-05	7.1e-07	0.00106
UKB_460K.body_HEIGHTz	NFKB2	4.44089e-16	7.85e-18	0.000361
UKB_460K.body_HEIGHTz	EXOSC5	6.42665e-61	2e-44	1.34e-62
UKB_460K.body_BMIz	DYNC1I2	4.00333e-10	1.73e-11	2.89e-11
UKB_460K.body_HEIGHTz	DYNC1I2	1.27207e-06	1.72e-07	9.16e-08
UKB_460K.body_HEIGHTz	CAPZB	5.36471e-28	1.12e-29	5.32e-27
UKB_460K.body_HEIGHTz	SMC1B	3.21965e-15	6.68e-17	1
UKB_460K.body_BMIz	CST7	8.05358e-07	0.00228	3.14e-08
UKB_460K.body_BMIz	PIAS2	3.69974e-06	1.77e-07	1.5e-07
UKB_460K.body_HEIGHTz	PIAS2	3.04867e-10	6.36e-12	5.55e-09
UKB_460K.body_BMIz	PIK3C3	2.83396e-12	2.27e-10	6.1e-14
UKB_460K.body_HEIGHTz	N4BP2	7.77156e-15	4.85e-13	1.2e-16
UKB_460K.body_BMIz	PPP2R5C	2.87887e-05	5.99e-07	1
UKB_460K.body_BMIz	ITCH	1.86155e-07	7.62e-07	4.67e-09
UKB_460K.body_HEIGHTz	ITCH	5.424e-98	1.13e-99	7.84e-90
UKB_460K.pigment_TANNING	ITCH	0	5.96e-177	0
UKB_460K.body_HEIGHTz	MYH7B	1.31054e-128	5.68e-23	3.77e-130
UKB_460K.pigment_TANNING	MYH7B	4.7808e-195	1.85e-180	9.96e-197
UKB_460K.cov_SMOKING_STATUS	RUNX1T1	2.616e-09	5.45e-11	6.24e-05
UKB_460K.body_HEIGHTz	SLC1A3	6.768e-17	1.41e-18	0.00027
UKB_460K.body_HEIGHTz	TNS1	1.3296e-17	2.77e-19	1
UKB_460K.body_BMIz	KIF22	9.456e-28	1.97e-29	1
UKB_460K.body_HEIGHTz	KIF22	6.096e-21	1.27e-22	1
UKB_460K.pigment_TANNING	DCT	6.2399e-12	1.3e-13	1
UKB_460K.body_HEIGHTz	SESN1	2.802e-05	5.83e-07	1
UKB_460K.body_HEIGHTz	CNOT4	5.18474e-14	0.478	1.03e-15
UKB_460K.pigment_TANNING	RBL1	5.232e-30	1.09e-31	8.68e-20
UKB_460K.body_HEIGHTz	DLGAP4	6.864e-97	1.43e-98	0.28
UKB_460K.pigment_TANNING	DLGAP4	3.31063e-20	7.06e-22	1.72e-07
SCZ_Ruderfer2018	IGSF9B	2.63625e-08	0.0225	7.24e-10
UKB_460K.body_HEIGHTz	CROCCP3	6.384e-41	1.33e-42	0.00147
UKB_460K.body_HEIGHTz	AP4E1	3.15303e-14	3.24e-11	6.73e-16
UKB_460K.body_HEIGHTz	OSTM1	1.20001e-07	0.0247	2.5e-09
UKB_460K.cov_SMOKING_STATUS	MEF2C	1.59372e-06	3.32e-08	1
UKB_460K.body_HEIGHTz	CDC14B	1.9488e-94	0.296	4.06e-96
UKB_460K.body_HEIGHTz	LRP2	2.688e-21	5.6e-23	1
UKB_460K.body_BMIz	ZNF506	8.26269e-06	1.73e-07	0.0704
UKB_460K.body_HEIGHTz	ZNF506	2.6304e-34	5.48e-36	1.71e-06
UKB_460K.body_HEIGHTz	JMJD4	1.7712e-46	6.53e-19	3.69e-48
UKB_460K.body_HEIGHTz	FYB	6.24e-09	1.3e-10	0.0849
BRCA	MPP4	3.5568e-09	7.41e-11	1
UKB_460K.body_BMIz	NFE2L1	8.975e-07	0.000178	1.87e-08
UKB_460K.body_HEIGHTz	NFE2L1	1.11022e-14	0.0171	2.48e-16
UKB_460K.body_BMIz	GSK3B	2.47185e-06	0.00166	5.15e-08
UKB_460K.body_HEIGHTz	DOPEY1	1.51233e-21	7.69e-18	4.69e-23
UKB_460K.body_HEIGHTz	ZCCHC6	1.60994e-16	1.56e-16	3.5e-18
UKB_460K.body_HEIGHTz	PDS5B	1.73774e-06	0.825	3.62e-08
UKB_460K.body_HEIGHTz	SLC27A5	3.7296e-08	0.000668	7.77e-10
UKB_460K.other_MORNINGPERSON	SLC27A5	8.43626e-06	2.71e-07	6.44e-07
UKB_460K.other_MORNINGPERSON	ZNF324	1.39764e-05	2.91e-07	0.0599
UKB_460K.body_HEIGHTz	ZNF416	4.34487e-06	9.05e-08	1
UKB_460K.body_HEIGHTz	SMAP2	2.07145e-19	1.29e-18	4.33e-21
UKB_460K.body_HEIGHTz	ZMPSTE24	2.81577e-07	0.00162	5.88e-09
UKB_460K.body_HEIGHTz	HAL	3.29285e-07	6.86e-09	1
UKB_460K.pigment_TANNING	HAL	1.59954e-05	3.33e-07	1
UKB_460K.body_HEIGHTz	KIAA1467	1.14353e-14	1.51e-09	4.11e-16
UKB_460K.body_HEIGHTz	EIF3I	1.9984e-15	1.46e-13	4.14e-17
UKB_460K.body_HEIGHTz	EFR3B	1.1286e-05	2.35e-07	1
UKB_460K.body_HEIGHTz	CAD	1.11022e-14	2.19e-16	1.1e-05
UKB_460K.body_HEIGHTz	CD59	1.37044e-07	0.00497	8.57e-09
UKB_460K.body_HEIGHTz	HACE1	3.3504e-51	2.19e-06	6.98e-53
UKB_460K.body_HEIGHTz	SEH1L	1.6751e-17	2.13e-08	4.79e-19
UKB_460K.body_HEIGHTz	ZNF213	1.36509e-09	0.0166	2.86e-11
UKB_460K.body_HEIGHTz	CPNE3	7.32747e-15	8.85e-15	1.04e-16
UKB_460K.body_BMIz	RRN3	5.48241e-06	5.44e-07	3.47e-07
UKB_460K.body_HEIGHTz	RRN3	7.09089e-17	9.63e-15	1.53e-18
UKB_460K.body_HEIGHTz	MTIF2	2.53358e-08	5.28e-10	1.73e-06
UKB_460K.body_HEIGHTz	DDHD2	8.32643e-10	2.3e-07	1.76e-11
UKB_460K.body_HEIGHTz	POMGNT1	1.11022e-14	2.37e-16	1
UKB_460K.body_BMIz	MAST2	8.38184e-07	7.68e-07	3.31e-08
UKB_460K.body_HEIGHTz	MAST2	8.73531e-21	3.07e-18	1.82e-22
UKB_460K.body_HEIGHTz	FOLH1	8.63957e-07	1.95e-08	1
UKB_460K.body_HEIGHTz	SEPHS1	1.70881e-07	0.226	3.56e-09
UKB_460K.body_HEIGHTz	MRPL28	1.33227e-15	3.74e-13	2.81e-17
UKB_460K.body_HEIGHTz	ITPKC	5.376e-18	1.12e-19	1.05e-10
UKB_460K.body_HEIGHTz	CEACAM6	1.1712e-58	2.44e-60	1
UKB_460K.body_HEIGHTz	TMED2	8.976e-32	5.84e-17	1.87e-33
UKB_460K.pigment_TANNING	NOX4	2.808e-206	5.85e-208	1
UKB_460K.body_HEIGHTz	ACOX3	1.6751e-12	0.137	3.5e-14
UKB_460K.body_HEIGHTz	HSD17B14	1.08359e-05	3.45e-07	1.18e-06
UKB_460K.body_BMIz	PSMC5	5.69549e-07	0.000696	1.82e-08
UKB_460K.body_HEIGHTz	PSMC5	2.6976e-157	1.68e-46	5.62e-159
BRCA	OGFOD1	1.44452e-06	1.07e-07	4.19e-08
UKB_460K.body_BMIz	OGFOD1	1.36048e-06	0.0355	2.85e-08
UKB_460K.body_BMIz	ADD1	2.07748e-06	4.47e-08	1.36e-06
UKB_460K.body_HEIGHTz	ADD1	3.99997e-06	4.21e-06	8.5e-08
UKB_460K.body_HEIGHTz	GMCL1	5.6929e-07	3.01e-08	2.38e-08
UKB_460K.body_HEIGHTz	SF3B2	4.21885e-15	1.15e-13	8.74e-17
UKB_460K.body_HEIGHTz	TFAP2C	7.152e-29	1.49e-30	1
UKB_460K.body_HEIGHTz	AAMDC	1.58429e-11	1.94e-11	1.16e-12
UKB_460K.body_HEIGHTz	GNA11	1.64635e-12	3.43e-14	1
UKB_460K.body_HEIGHTz	ASAP3	7.296e-25	1.52e-26	0.0786
UKB_460K.body_BMIz	TPX2	1.97298e-06	4.11e-08	0.0538
UKB_460K.body_HEIGHTz	TPX2	3.66726e-07	0.263	7.64e-09
UKB_460K.body_HEIGHTz	FER1L4	2.472e-221	5.15e-223	1.03e-152
UKB_460K.pigment_TANNING	FER1L4	7.776e-34	1.4e-14	1.62e-35
UKB_460K.body_HEIGHTz	PDRG1	1.04645e-06	2.18e-08	1
UKB_460K.body_HEIGHTz	EPB41L1	5.808e-137	4.89e-120	1.21e-138
UKB_460K.pigment_TANNING	EPB41L1	5.136e-51	8e-31	1.07e-52
UKB_460K.body_HEIGHTz	SLC15A1	2.8704e-08	5.98e-10	1
UKB_460K.body_HEIGHTz	DOCK9	1.2807e-18	3.34e-20	1.33e-19
UKB_460K.body_HEIGHTz	DOCK3	1.22387e-10	2.88e-11	2.8e-12
UKB_460K.body_HEIGHTz	TMEM40	8.64343e-06	1.8e-07	1
UKB_460K.body_HEIGHTz	KIF9	2.77556e-15	0.286	5.74e-17
UKB_460K.body_HEIGHTz	CRLS1	3.47041e-08	7.23e-10	1
SCZ_Ruderfer2018	PPP1R13B	1.99525e-09	7.64e-09	4.26e-11
UKB_460K.body_BMIz	PPP1R13B	3.54504e-08	5.44e-09	8.98e-10
UKB_460K.body_HEIGHTz	PPP1R13B	1.36723e-09	1.61e-07	2.85e-11
UKB_460K.cov_SMOKING_STATUS	PPP1R13B	6.40697e-08	1.52e-08	3.78e-09
UKB_460K.pigment_TANNING	ATRN	9.68337e-07	2.15e-08	5.47e-07
UKB_460K.body_HEIGHTz	SLC4A11	3.9003e-06	8.14e-08	4.35e-05
UKB_460K.body_HEIGHTz	C20orf194	1.33227e-14	6.96e-16	6.74e-16
UKB_460K.body_BMIz	CPXM1	2.27483e-05	4.74e-07	0.000392
UKB_460K.body_HEIGHTz	LZTS3	9.8983e-07	1.45e-05	2.07e-08
UKB_460K.body_HEIGHTz	PLK1S1	3.98878e-27	9.87e-21	8.31e-29
UKB_460K.body_HEIGHTz	DYNLL1	6.67202e-08	1.39e-09	0.0149
UKB_460K.body_BMIz	SIRPG	2.11698e-06	4.41e-08	1
UKB_460K.body_HEIGHTz	SIRPG	2.80356e-06	5.84e-08	1
UKB_460K.body_HEIGHTz	MAPKAPK5	9.55681e-07	1.18e-06	2.09e-08
UKB_460K.body_HEIGHTz	GCN1L1	6.22851e-11	7.92e-08	1.3e-12
UKB_460K.body_HEIGHTz	PXN	1.49843e-08	4.82e-10	8.86e-10
UKB_460K.body_HEIGHTz	SIRT4	2.59199e-11	1.13e-07	5.4e-13
UKB_460K.body_HEIGHTz	KIF16B	1.11761e-07	9.56e-06	2.38e-09
UKB_460K.body_HEIGHTz	BRAP	1.82507e-07	8.23e-07	3.82e-09
UKB_460K.other_MORNINGPERSON	BRAP	7.45009e-06	7.03e-07	2.14e-07
UKB_460K.body_BMIz	CDIP1	5.37599e-11	1.12e-12	0.105
UKB_460K.body_HEIGHTz	CDIP1	6.144e-24	1.28e-25	0.0015
UKB_460K.body_HEIGHTz	GMIP	7.85816e-13	1.72e-14	3.19e-06
UKB_460K.body_HEIGHTz	GPATCH2L	1.06137e-13	2.22e-15	7.6e-07
UKB_460K.body_HEIGHTz	LTBP4	1.07521e-07	2.24e-09	0.0606
UKB_460K.body_HEIGHTz	BLVRB	2.38106e-06	4.96e-08	1
UKB_460K.body_HEIGHTz	SLC9A1	2.1456e-17	4.47e-19	4.23e-05
UKB_460K.body_HEIGHTz	SPTLC1	3.88578e-15	8.14e-17	0.000187
UKB_460K.body_BMIz	YPEL3	2.45242e-28	6.71e-22	5.11e-30
UKB_460K.body_HEIGHTz	YPEL3	2.32003e-36	6.13e-34	5.91e-38
UKB_460K.body_HEIGHTz	MRPS33	2.95008e-07	3.47e-07	1.5e-08
UKB_460K.body_HEIGHTz	NDUFB2	9.59233e-14	0.289	2.01e-15
UKB_460K.body_HEIGHTz	MAEA	2.80886e-14	5.35e-16	2.26e-12
UKB_460K.other_MORNINGPERSON	MAEA	2.31735e-06	9.36e-08	1.56e-07
UKB_460K.body_HEIGHTz	MUL1	3.23701e-09	4.95e-08	9.94e-11
UKB_460K.body_BMIz	DNAJB11	2.0592e-08	4.29e-10	0.0756
UKB_460K.body_BMIz	PABPC4	2.33147e-15	1.71e-10	6.1e-17
UKB_460K.body_HEIGHTz	TNRC6A	7.72926e-12	0.419	1.61e-13
SCZ_Ruderfer2018	PITPNM2	2.33404e-05	5.58e-07	4.16e-06
UKB_460K.body_HEIGHTz	PITPNM2	8.304e-70	3.2e-49	1.73e-71
UKB_460K.body_HEIGHTz	NLRC4	2.84192e-06	5.92e-08	0.0954
PASS_Coronary_Artery_Disease	MYO15A	9.65211e-06	2.01e-07	1
UKB_460K.body_HEIGHTz	MYO15A	4.59242e-06	9.63e-08	1
UKB_460K.body_HEIGHTz	ALKBH5	5.74415e-21	5.62e-18	1.2e-22
UKB_460K.body_HEIGHTz	ESR1	6.336e-21	1.32e-22	1
UKB_460K.body_BMIz	RGS17	1.28186e-07	1.5e-07	2.84e-09
UKB_460K.body_HEIGHTz	RGS17	1.632e-08	0.000326	3.4e-10
UKB_460K.body_HEIGHTz	ANGPT2	1.88326e-05	3.92e-07	1
UKB_460K.body_HEIGHTz	CEBPE	1.4256e-18	2.97e-20	1
UKB_460K.body_HEIGHTz	SLC7A8	5.13724e-06	1.07e-07	1
UKB_460K.body_HEIGHTz	SLC22A17	2.6736e-09	5.57e-11	0.974
UKB_460K.body_HEIGHTz	TOX4	3.14397e-20	0.108	6.55e-22
UKB_460K.body_HEIGHTz	TGM1	2.95199e-30	0.00163	6.15e-32
UKB_460K.body_HEIGHTz	TRPM7	5.973e-14	2.41e-12	1.34e-15
UKB_460K.body_HEIGHTz	PHGDH	9.024e-22	0.879	1.88e-23
UKB_460K.pigment_TANNING	NUP50	1.83841e-06	0.62	3.83e-08
UKB_460K.body_HEIGHTz	LRRFIP2	4.02789e-13	1.62e-13	1.26e-14
UKB_460K.body_BMIz	XYLB	3.75352e-07	1.23e-06	7.87e-09
UKB_460K.body_HEIGHTz	AAAS	1.58883e-10	0.00456	3.31e-12
UKB_460K.body_HEIGHTz	FMO2	3.48166e-12	7.25e-14	9.27e-05
UKB_460K.body_HEIGHTz	SUCO	5.52e-55	1.15e-56	8.02e-14
UKB_460K.body_HEIGHTz	PSMD5	4.41872e-20	1.58e-18	9.49e-22
UKB_460K.other_MORNINGPERSON	NUP188	1.16699e-05	2.43e-07	0.0757
UKB_460K.other_MORNINGPERSON	CRAT	8.382e-07	8.26e-08	1.55e-07
UKB_460K.body_HEIGHTz	CWF19L1	1.26158e-17	2e-12	3.11e-19
UKB_460K.body_HEIGHTz	C19orf77	3.81609e-06	8.12e-08	1
UKB_460K.body_HEIGHTz	FKBP5	1.5984e-41	3.33e-43	1
UKB_460K.body_HEIGHTz	SRPK1	9.744e-30	5.29e-25	2.03e-31
UKB_460K.body_HEIGHTz	BRPF3	3.2784e-22	0.854	6.83e-24
UKB_460K.body_HEIGHTz	CDC5L	6.15064e-13	1.28e-14	0.796
UKB_460K.body_HEIGHTz	HNRNPH3	1.36332e-25	2.92e-27	1.57e-12
BRCA	IL12RB1	6.048e-19	1.26e-20	1
UKB_460K.body_HEIGHTz	IL12RB1	2.80886e-14	5.54e-16	1
UKB_460K.body_HEIGHTz	CDC7	9.17641e-07	2.72e-05	4.24e-08
UKB_460K.body_HEIGHTz	HSD17B7P2	2.81682e-06	1.57e-06	9.31e-08
UKB_460K.body_HEIGHTz	OCEL1	6.09443e-09	1.74e-06	1.27e-10
AlzheimersProxyMetaIGAP_Marioni2018	FBXL19	3.35551e-06	6.99e-08	1
UKB_460K.body_BMIz	FBXL19	7.248e-24	1.51e-25	1
UKB_460K.body_BMIz	STX1B	2.9568e-17	1.4e-10	6.16e-19
UKB_460K.cov_SMOKING_STATUS	STX1B	2.17379e-06	0.014	4.53e-08
UKB_460K.body_BMIz	HSD3B7	1.0896e-25	1.95e-10	2.27e-27
UKB_460K.body_HEIGHTz	HSD3B7	3.13903e-06	6.54e-08	0.000704
UKB_460K.body_BMIz	BCL7C	4.65739e-13	9.67e-15	3.04e-09
UKB_460K.body_HEIGHTz	CIRBP	3.58086e-07	7.46e-09	1
UKB_460K.body_HEIGHTz	NDUFB7	6.24179e-06	1.3e-07	1
UKB_460K.body_HEIGHTz	POLR2E	2.05655e-06	0.413	4.88e-08
UKB_460K.body_HEIGHTz	OSM	2.10242e-07	4.38e-09	1
UKB_460K.body_HEIGHTz	TBC1D10A	4.41114e-11	9.19e-13	1
UKB_460K.body_HEIGHTz	SEC14L2	3.69329e-05	7.69e-07	1
UKB_460K.body_HEIGHTz	SEC14L3	1.51057e-12	3.14e-14	1
UKB_460K.body_HEIGHTz	PPIL2	5.67723e-10	5.57e-08	1.26e-11
UKB_460K.body_HEIGHTz	PES1	6.2821e-08	1.39e-06	1.31e-09
UKB_460K.body_HEIGHTz	PPM1F	2.4382e-06	3.51e-07	6.01e-08
UKB_460K.body_HEIGHTz	TOP3B	1.92441e-09	4.01e-11	6.38e-07
UKB_460K.body_HEIGHTz	TRIOBP	2.74889e-16	3.22e-11	5.78e-18
UKB_460K.body_HEIGHTz	NHP2L1	4.54651e-06	9.47e-08	0.152
UKB_460K.body_HEIGHTz	MICALL1	1.7001e-10	4.26e-12	2.13e-11
UKB_460K.body_HEIGHTz	CCDC134	3.9968e-15	1.19e-06	8.64e-17
UKB_460K.cov_SMOKING_STATUS	CCDC134	4.3541e-08	2.86e-09	2.12e-09
UKB_460K.body_HEIGHTz	TTC28	2.49868e-06	0.0108	5.24e-08
SCZ_Ruderfer2018	CENPM	2.72563e-06	0.00121	6.2e-08
UKB_460K.body_BMIz	CENPM	8.63522e-07	1.4e-07	2.07e-08
SCZ_Ruderfer2018	CYP2D6	2.56241e-06	1.13e-06	7.64e-08
UKB_460K.other_MORNINGPERSON	CYP2D6	7.94349e-07	0.00151	3.62e-08
BRCA	DMC1	5.51827e-08	1.15e-09	3.64e-06
UKB_460K.body_HEIGHTz	DMC1	1.0416e-09	2.17e-11	9.9e-05
UKB_460K.pigment_TANNING	DMC1	1.56035e-11	3.25e-13	8.44e-05
UKB_460K.body_BMIz	TCF20	2.10929e-05	4.39e-07	1
UKB_460K.cov_SMOKING_STATUS	TCF20	1.27688e-06	2.66e-08	1
UKB_460K.other_MORNINGPERSON	TCF20	3.49017e-06	7.27e-08	1
UKB_460K.body_HEIGHTz	CBY1	5.36986e-08	0.000115	1.12e-09
UKB_460K.body_HEIGHTz	TOMM22	6.36634e-09	1.99e-06	1.42e-10
UKB_460K.body_HEIGHTz	JOSD1	3.32132e-09	6.73e-06	6.92e-11
UKB_460K.body_HEIGHTz	GTPBP1	4.8465e-07	1.39e-08	3.69e-08
UKB_460K.body_HEIGHTz	SUN2	3.57159e-13	7.44e-15	1.32e-09
UKB_460K.body_HEIGHTz	DNAL4	1.54576e-11	0.000168	3.22e-13
UKB_460K.body_HEIGHTz	PACSIN2	2.5433e-12	8.71e-14	1.4e-13
UKB_460K.body_HEIGHTz	TOM1	8.88178e-16	5.05e-15	1.77e-17
UKB_460K.body_HEIGHTz	HMOX1	7.536e-09	1.57e-10	1
UKB_460K.body_HEIGHTz	CBX7	1.6944e-10	3.53e-12	1
UKB_460K.body_HEIGHTz	SYNGR1	3.33067e-16	1.22e-13	6.93e-18
UKB_460K.pigment_TANNING	SYNGR1	1.10583e-07	9.85e-09	7.11e-09
UKB_460K.body_HEIGHTz	TAB1	9.40699e-11	1.68e-08	1.96e-12
UKB_460K.body_HEIGHTz	ASCC2	3.7536e-18	7.82e-20	3.13e-08
UKB_460K.body_HEIGHTz	MTMR3	5.49071e-10	3.12e-10	6.42e-11
UKB_460K.body_HEIGHTz	MIEF1	3.33067e-15	6.88e-17	1
SCZ_Ruderfer2018	CACNA1I	1.0416e-07	2.17e-09	1
UKB_460K.body_HEIGHTz	CACNA1I	2.72643e-07	5.68e-09	1
UKB_460K.body_HEIGHTz	FOXRED2	1.64536e-08	2.97e-07	5.45e-10
UKB_460K.body_HEIGHTz	GRAP2	2.904e-09	6.05e-11	1
BRCA	TNRC6B	5.952e-18	0.0119	1.24e-19
UKB_460K.body_BMIz	TNRC6B	6.8747e-10	3.17e-10	1.5e-11
BRCA	SGSM3	1.632e-08	3.4e-10	1
UKB_460K.body_BMIz	SGSM3	1.24944e-12	2.6e-14	1
UKB_460K.pigment_TANNING	KIAA0930	1.3104e-26	2.73e-28	2.04e-10
UKB_460K.body_HEIGHTz	L3MBTL2	3.8716e-05	8.06e-07	0.00138
UKB_460K.body_HEIGHTz	RANGAP1	3.66171e-08	1.86e-07	7.66e-10
UKB_460K.body_HEIGHTz	ACO2	1.4544e-18	0.00276	3.03e-20
UKB_460K.cov_SMOKING_STATUS	ACO2	1.13739e-06	1.26e-06	2.55e-08
UKB_460K.body_HEIGHTz	POLR3H	4.5504e-18	0.00011	9.48e-20
UKB_460K.cov_SMOKING_STATUS	POLR3H	9.10588e-07	3.93e-06	2.05e-08
UKB_460K.body_HEIGHTz	DESI1	2.82308e-12	1.65e-09	6.92e-14
UKB_460K.cov_SMOKING_STATUS	DESI1	1.56713e-09	9.48e-06	5.07e-11
UKB_460K.body_HEIGHTz	PLEK2	2.54704e-05	5.3e-07	1
UKB_460K.body_HEIGHTz	VTI1B	1.33721e-06	3.92e-05	2.81e-08
UKB_460K.body_HEIGHTz	TIMM9	1.55531e-06	0.361	3.24e-08
BRCA	RIN3	8.88001e-11	2.69e-05	1.85e-12
UKB_460K.body_BMIz	CHGA	2.69806e-12	5.62e-14	1
UKB_460K.body_BMIz	ITPK1	1.3152e-24	2.74e-26	0.667
UKB_460K.body_HEIGHTz	DHRS7	4.50099e-06	1.02e-07	3.56e-06
UKB_460K.body_HEIGHTz	PPM1A	1.1856e-74	2.47e-76	1.45e-10
UKB_460K.body_BMIz	GALNT16	1.91888e-06	4.45e-08	3.93e-07
UKB_460K.body_BMIz	ERH	3.74072e-05	7.78e-07	0.0312
SCZ_Ruderfer2018	EIF5	3.07204e-07	6.4e-09	0.0361
UKB_460K.body_BMIz	EIF5	3.52213e-11	7.34e-13	2.2e-09
UKB_460K.body_HEIGHTz	EIF5	2.0832e-22	4.34e-24	7.52e-06
UKB_460K.cov_SMOKING_STATUS	EIF5	1.42651e-05	2.97e-07	0.0712
SCZ_Ruderfer2018	ZFYVE21	1.35973e-06	9.07e-05	3.45e-08
UKB_460K.body_BMIz	ZFYVE21	2.07612e-13	4.78e-15	6.69e-14
UKB_460K.body_HEIGHTz	ZFYVE21	1.7365e-12	5.05e-14	2.63e-13
UKB_460K.cov_SMOKING_STATUS	ZFYVE21	6.882e-06	4.44e-07	3.15e-07
UKB_460K.body_BMIz	PAPLN	2.75041e-10	5.73e-12	5.06e-06
UKB_460K.body_BMIz	RPS6KA5	2.19122e-10	0.12	5.01e-12
UKB_460K.body_HEIGHTz	ACIN1	9.312e-09	1.94e-10	1
UKB_460K.body_HEIGHTz	TRIP11	3.57031e-54	1.69e-55	2.07e-55
UKB_460K.pigment_TANNING	TRIP11	8.01208e-07	0.000222	1.67e-08
UKB_460K.body_HEIGHTz	CINP	4.20082e-22	1.19e-21	1.07e-23
UKB_460K.body_HEIGHTz	DCAF11	1.43441e-13	2.97e-15	0.616
UKB_460K.body_HEIGHTz	EMC9	1.1376e-56	2.37e-58	2.01e-17
UKB_460K.body_HEIGHTz	RABGGTA	9.84e-25	0.304	2.05e-26
UKB_460K.body_HEIGHTz	NFATC4	8.448e-23	1.76e-24	3.87e-17
UKB_460K.body_HEIGHTz	GSS	7.296e-201	9.36e-38	1.52e-202
UKB_460K.pigment_TANNING	GSS	0	9.37e-282	0
UKB_460K.body_BMIz	VSX1	1.55519e-08	3.24e-10	1
UKB_460K.body_HEIGHTz	VSX1	1.87765e-05	3.91e-07	1
UKB_460K.body_HEIGHTz	TRPC4AP	6.24e-107	1.3e-108	7.14e-57
UKB_460K.pigment_TANNING	TRPC4AP	5.85583e-298	1.22e-299	4.22e-295
UKB_460K.body_BMIz	PYGB	1.1832e-07	1.81e-06	2.82e-09
UKB_460K.body_HEIGHTz	PYGB	8.22324e-07	1.63e-05	1.91e-08
UKB_460K.body_BMIz	ABHD12	5.18221e-11	1.09e-11	1.21e-12
UKB_460K.body_HEIGHTz	ABHD12	2.40275e-06	6.58e-07	1.79e-07
UKB_460K.body_HEIGHTz	PROCR	9.696e-207	3.45e-194	2.02e-208
UKB_460K.pigment_TANNING	PROCR	9.168e-209	3.49e-170	1.91e-210
UKB_460K.body_BMIz	GINS1	1.1904e-09	2.48e-11	0.000198
UKB_460K.body_BMIz	NINL	9.84933e-08	6.67e-05	2.06e-09
UKB_460K.body_HEIGHTz	NINL	2.8276e-06	0.000364	5.9e-08
UKB_460K.body_HEIGHTz	UQCC1	0	0	0
UKB_460K.pigment_TANNING	UQCC1	4.26678e-169	3.58e-72	8.89e-171
UKB_460K.body_HEIGHTz	NDRG3	1.33671e-13	6.1e-14	2.88e-15
UKB_460K.pigment_TANNING	NDRG3	5.904e-74	1.23e-75	1e-12
UKB_460K.body_BMIz	PABPC1L	2.17259e-06	0.000216	4.71e-08
UKB_460K.body_HEIGHTz	PABPC1L	4.1376e-28	3.45e-16	8.62e-30
UKB_460K.body_HEIGHTz	SLMO2	2.8032e-25	5.84e-27	3.11e-11
UKB_460K.body_HEIGHTz	DIDO1	6.57385e-12	1.46e-09	1.37e-13
UKB_460K.body_HEIGHTz	GID8	2.35034e-13	5.18e-06	4.86e-15
UKB_460K.body_HEIGHTz	SLC17A9	2.27063e-12	4.73e-14	0.214
UKB_460K.body_HEIGHTz	EEF1A2	4.84908e-06	1.01e-07	1
UKB_460K.body_BMIz	MYLK2	1.09926e-06	2.29e-08	1
UKB_460K.body_HEIGHTz	MYL9	3.5856e-107	7.47e-109	0.602
UKB_460K.pigment_TANNING	MYL9	1.9584e-37	4.08e-39	0.000424
UKB_460K.pigment_TANNING	TLDC2	4.728e-33	9.85e-35	1
UKB_460K.body_HEIGHTz	POFUT1	3.15804e-05	6.57e-07	0.0155
UKB_460K.cov_SMOKING_STATUS	POFUT1	2.70576e-05	5.63e-07	0.365
UKB_460K.pigment_TANNING	POFUT1	6.43202e-08	1.34e-09	0.0314
UKB_460K.body_HEIGHTz	SAMHD1	1.656e-25	3.45e-27	1
UKB_460K.pigment_TANNING	SAMHD1	4.89601e-08	1.02e-09	1
UKB_460K.body_HEIGHTz	MROH8	5.85465e-26	5.3e-24	1.22e-27
UKB_460K.pigment_TANNING	MROH8	1.35822e-11	2.83e-13	1.88e-09
UKB_460K.body_HEIGHTz	MANBAL	8.37467e-19	2.01e-18	1.76e-20
UKB_460K.pigment_TANNING	MANBAL	1.56529e-38	3.72e-31	3.31e-40
UKB_460K.body_HEIGHTz	E2F1	1.1904e-102	3.64e-88	2.48e-104
UKB_460K.pigment_TANNING	E2F1	1.056e-226	2.2e-228	2.79e-190
UKB_460K.body_BMIz	CHMP4B	6.57589e-07	1.37e-08	0.000301
UKB_460K.body_HEIGHTz	CHMP4B	2.9952e-88	6.24e-90	0.0157
UKB_460K.pigment_TANNING	CHMP4B	0	0	1.01e-40
SCZ_Ruderfer2018	ACTR5	2.28594e-06	7.22e-08	1.68e-07
UKB_460K.body_HEIGHTz	DNTTIP1	1.16542e-06	0.000155	2.43e-08
UKB_460K.body_HEIGHTz	MAP1LC3A	2.69024e-121	2.16e-93	6.13e-123
UKB_460K.pigment_TANNING	MAP1LC3A	0	2.82e-130	0
UKB_460K.body_HEIGHTz	PIGU	7.392e-59	1.54e-60	1.44e-33
UKB_460K.pigment_TANNING	PIGU	5.89643e-44	5.08e-29	1.23e-45
UKB_460K.body_BMIz	APMAP	1.31884e-06	0.00141	3.69e-08
UKB_460K.body_HEIGHTz	USP14	8.064e-10	1.68e-11	0.0164
UKB_460K.cov_SMOKING_STATUS	USP14	1.55395e-06	4.35e-07	5.73e-08
UKB_460K.body_HEIGHTz	ST8SIA5	2.55351e-13	5.29e-15	1
UKB_460K.body_HEIGHTz	CEP192	1.74196e-21	2.07e-21	1.27e-22
UKB_460K.body_HEIGHTz	LIPG	3.85447e-07	8.03e-09	1
UKB_460K.body_HEIGHTz	RBBP8	1.42715e-22	1.31e-21	2.98e-24
UKB_460K.body_HEIGHTz	NALCN	4.7952e-10	9.99e-12	1
UKB_460K.body_HEIGHTz	FNDC3A	1.56e-09	3.25e-11	1
UKB_460K.body_HEIGHTz	CDADC1	4.16334e-14	0.00346	8.28e-16
UKB_460K.body_HEIGHTz	KLF5	4.848e-09	1.01e-10	0.0126
UKB_460K.body_BMIz	STK24	5.54626e-07	2.98e-08	1.93e-08
UKB_460K.body_BMIz	DNAJC3	1.19522e-10	0.00661	2.49e-12
UKB_460K.body_BMIz	ARHGEF7	2.29557e-08	0.000127	5.63e-10
UKB_460K.body_HEIGHTz	KPNA3	8.88178e-16	1.84e-17	1
UKB_460K.body_HEIGHTz	DGKH	5.232e-09	0.0191	1.09e-10
UKB_460K.other_MORNINGPERSON	CLN5	1.44329e-14	0.169	2.83e-16
UKB_460K.body_HEIGHTz	MGRN1	6.15179e-17	1.88e-12	1.36e-18
UKB_460K.body_BMIz	CORO1A	4.73361e-33	7.13e-33	1e-34
UKB_460K.body_HEIGHTz	CORO1A	3.6672e-32	7.64e-34	2.55e-18
SCZ_Ruderfer2018	MAPK3	1.94927e-06	3.79e-07	5.94e-08
UKB_460K.body_BMIz	MAPK3	2.61136e-37	2.41e-35	5.46e-39
UKB_460K.body_HEIGHTz	MAPK3	2.29917e-30	4.79e-32	4.07e-27
UKB_460K.body_BMIz	GDPD3	7.77156e-15	0.00432	1.54e-16
UKB_460K.body_HEIGHTz	GDPD3	1.18535e-10	0.493	2.47e-12
UKB_460K.body_BMIz	NFAT5	1.18296e-10	2.47e-12	1.1e-09
UKB_460K.body_HEIGHTz	NFAT5	3.3024e-33	6.88e-35	1.91e-11
UKB_460K.body_BMIz	COG4	1.97486e-07	3.58e-07	4.37e-09
UKB_460K.body_HEIGHTz	COG4	1.01959e-18	2.18e-20	8.29e-19
UKB_460K.body_BMIz	AXIN1	7.49433e-10	8.65e-10	1.67e-11
UKB_460K.body_HEIGHTz	AXIN1	2.47157e-10	5.23e-12	0.00413
UKB_460K.body_HEIGHTz	HCFC1R1	1.68e-09	3.5e-11	1
UKB_460K.body_HEIGHTz	USP10	2.496e-20	8.31e-06	5.2e-22
UKB_460K.body_HEIGHTz	TSC2	6.19504e-14	0.0682	1.29e-15
UKB_460K.body_HEIGHTz	ZNF500	1.05116e-25	1.76e-10	2.19e-27
UKB_460K.body_HEIGHTz	LMF1	2.21663e-28	2.57e-27	4.75e-30
UKB_460K.body_HEIGHTz	MTHFSD	6.33081e-07	0.000208	1.32e-08
UKB_460K.body_HEIGHTz	RHBDL1	8.39993e-53	1.02e-21	1.75e-54
UKB_460K.cov_SMOKING_STATUS	RHBDL1	1.9427e-09	0.000167	5.26e-11
UKB_460K.body_HEIGHTz	CAPN15	1.9824e-34	4.13e-36	0.439
UKB_460K.body_BMIz	CLUAP1	2.00888e-10	3.64e-10	5.73e-12
UKB_460K.body_HEIGHTz	TCEB2	9.12e-17	1.9e-18	1
UKB_460K.body_BMIz	MAZ	1.6608e-21	3.46e-23	1
UKB_460K.body_HEIGHTz	MAZ	3.9744e-17	8.28e-19	1
UKB_460K.body_BMIz	STX4	1.75539e-10	3.82e-12	2.21e-10
SCZ_Ruderfer2018	CDIPT	1.70884e-05	3.56e-07	0.000509
UKB_460K.body_BMIz	CDIPT	8.496e-29	1.77e-30	1.15e-19
UKB_460K.body_HEIGHTz	CDIPT	3.1104e-35	6.48e-37	3.4e-19
UKB_460K.body_BMIz	BCKDK	1.3968e-19	9.79e-10	2.91e-21
AlzheimersProxyMetaIGAP_Marioni2018	KAT8	2.85024e-09	6.05e-10	4.39e-10
UKB_460K.body_BMIz	KAT8	3.12177e-24	5.62e-22	7.16e-26
UKB_460K.body_HEIGHTz	KAT8	5.29979e-11	3.45e-08	1.28e-12
UKB_460K.body_BMIz	SYT17	2.27042e-11	4.73e-13	0.000756
UKB_460K.body_BMIz	KNOP1	2.09866e-23	8.19e-20	6.98e-25
UKB_460K.body_HEIGHTz	KNOP1	1.84411e-09	1.14e-09	2.94e-10
UKB_460K.body_BMIz	IQCH	6.00169e-06	1.25e-07	1
UKB_460K.body_HEIGHTz	IQCH	1.0944e-08	2.28e-10	1
UKB_460K.pigment_TANNING	AP3B2	1.36445e-08	3.41e-08	1.03e-09
UKB_460K.body_HEIGHTz	IGDCC4	5.43565e-13	0.000136	1.13e-14
UKB_460K.body_HEIGHTz	ZNF106	7.00802e-08	1.46e-09	1
UKB_460K.pigment_TANNING	ATP8B4	1.77027e-06	3.69e-08	6.26e-05
UKB_460K.pigment_TANNING	OCA2	7.632e-72	1.59e-73	1
UKB_460K.body_HEIGHTz	GABPB1	2.44592e-05	5.09e-07	1
UKB_460K.body_BMIz	DMXL2	2.95282e-10	6.94e-12	2.85e-10
UKB_460K.body_HEIGHTz	DMXL2	1.1232e-17	2.34e-19	0.253
UKB_460K.body_HEIGHTz	VPS18	2.11198e-11	4.4e-13	1
UKB_460K.body_HEIGHTz	OIP5	1.57278e-24	4.02e-24	3.32e-26
UKB_460K.body_HEIGHTz	MYEF2	1.2336e-18	2.57e-20	0.00661
UKB_460K.body_HEIGHTz	BRF2	3.68642e-07	0.000607	7.68e-09
UKB_460K.body_HEIGHTz	UBE2W	5.18474e-14	1.06e-15	0.0309
UKB_460K.body_BMIz	ESRP1	3.18225e-07	6.63e-09	1
UKB_460K.body_HEIGHTz	NDRG1	1.08485e-06	2.26e-08	0.172
UKB_460K.body_HEIGHTz	INTS10	3.36482e-10	7.01e-12	0.0052
UKB_460K.body_HEIGHTz	R3HCC1	1.3344e-36	2.78e-38	1.46e-17
UKB_460K.body_HEIGHTz	TNFRSF10A	4.22159e-06	8.87e-08	1.13e-05
UKB_460K.body_HEIGHTz	MCM4	1.12059e-10	4.26e-11	2.47e-12
UKB_460K.body_HEIGHTz	KCTD9	2.712e-29	3.11e-16	5.65e-31
BRCA	KCNN4	7.10543e-15	1.86e-15	1.26e-16
UKB_460K.body_HEIGHTz	TULP2	1.96563e-06	4.13e-08	1
UKB_460K.body_HEIGHTz	CGB2	4.89601e-08	1.02e-09	1
UKB_460K.body_HEIGHTz	CLASRP	3.15827e-05	6.57e-07	1
UKB_460K.body_HEIGHTz	LIN7B	8.10064e-07	0.000761	1.82e-08
UKB_460K.body_HEIGHTz	DMPK	5.50187e-09	2.2e-05	2.19e-10
UKB_460K.body_HEIGHTz	VRK3	3.73971e-06	0.0152	7.79e-08
UKB_460K.body_HEIGHTz	ILVBL	1.65248e-05	3.44e-07	1
UKB_460K.body_BMIz	CCNE1	6.07593e-21	1.27e-22	7.28e-20
UKB_460K.body_HEIGHTz	CCNE1	1.33593e-12	2.79e-14	9.78e-12
UKB_460K.body_HEIGHTz	PDCD5	9.04927e-08	9.22e-08	2.43e-09
UKB_460K.body_HEIGHTz	PRX	3.46135e-07	7.22e-09	5.82e-06
UKB_460K.body_HEIGHTz	TBCB	7.056e-09	0.0256	1.47e-10
UKB_460K.body_HEIGHTz	ZFR2	2.5296e-29	5.27e-31	1
UKB_460K.body_HEIGHTz	FZR1	1.89096e-09	3.64e-07	3.94e-11
UKB_460K.body_HEIGHTz	ICAM4	1.0944e-36	2.28e-38	1
UKB_460K.body_HEIGHTz	ICAM5	3.9456e-50	8.22e-52	6.86e-06
UKB_460K.body_HEIGHTz	PTPRS	7.056e-22	0.00156	1.47e-23
UKB_460K.body_HEIGHTz	MEGF8	1.55998e-20	2.95e-17	3.25e-22
UKB_460K.body_HEIGHTz	RASIP1	1.75752e-08	0.000119	3.72e-10
UKB_460K.body_BMIz	PLEKHA4	2.31384e-06	4.82e-08	0.263
UKB_460K.body_BMIz	PDE4C	5.04001e-10	0.000761	1.05e-11
UKB_460K.body_HEIGHTz	UPK1A	9.23706e-13	1.92e-14	1
BRCA	ARMC6	1.68e-09	3.5e-11	0.00205
SCZ_Ruderfer2018	ARMC6	2.9601e-05	6.16e-07	0.00346
UKB_460K.body_HEIGHTz	ARMC6	3.93601e-08	8.2e-10	0.529
UKB_460K.body_BMIz	SUGP1	1.99563e-11	4.16e-13	6.14e-10
UKB_460K.body_HEIGHTz	SUGP1	3.432e-34	7.15e-36	1.11e-22
UKB_460K.body_BMIz	ZNF14	3.6502e-06	2.34e-07	1.13e-07
UKB_460K.body_HEIGHTz	ZNF14	1.47785e-10	3.59e-12	2.17e-11
UKB_460K.body_BMIz	PBX4	5.99142e-06	1.25e-07	8.21e-05
UKB_460K.body_HEIGHTz	PBX4	2.97119e-07	0.000472	6.19e-09
UKB_460K.body_HEIGHTz	GSK3A	1.5792e-19	3.29e-21	1
UKB_460K.body_HEIGHTz	ZNF574	3.3312e-21	6.94e-23	1
UKB_460K.body_HEIGHTz	ETHE1	4.24783e-27	5.35e-18	8.85e-29
UKB_460K.body_HEIGHTz	SMG9	5.20028e-13	7.32e-08	1.08e-14
BRCA	RASA4	3.80136e-07	8.15e-09	3.01e-07
UKB_460K.other_MORNINGPERSON	RASA4	2.57127e-10	0.000257	5.38e-12
UKB_460K.body_HEIGHTz	CDK6	3.8544e-256	1.24e-85	8.03e-258
UKB_460K.body_HEIGHTz	MPP6	1.31046e-07	4.81e-09	9.47e-09
UKB_460K.body_HEIGHTz	ADAP1	7.34653e-06	1.53e-07	1
UKB_460K.other_MORNINGPERSON	TFEC	9.59986e-08	2e-09	1
UKB_460K.body_HEIGHTz	MET	1.63869e-05	6.5e-07	9.68e-07
UKB_460K.body_HEIGHTz	LFNG	1.7904e-26	3.73e-28	0.0167
UKB_460K.body_HEIGHTz	BRAT1	1.2e-84	2.5e-86	1
UKB_460K.body_HEIGHTz	CPED1	4.79283e-13	0.257	1e-14
UKB_460K.body_HEIGHTz	ABHD11	1.32e-16	2.75e-18	4.58e-06
UKB_460K.body_HEIGHTz	CHCHD2	2.72338e-13	5.3e-07	5.67e-15
UKB_460K.body_BMIz	BUD31	6.38583e-06	1.33e-07	0.0188
UKB_460K.body_BMIz	PTCD1	1.11841e-10	2.33e-12	1
UKB_460K.body_HEIGHTz	PTCD1	2.53255e-05	5.27e-07	1
UKB_460K.body_HEIGHTz	EIF3B	1.55518e-07	0.00863	3.24e-09
UKB_460K.body_HEIGHTz	SNX8	3.86975e-17	3.27e-18	1.07e-18
AlzheimersProxyMetaIGAP_Marioni2018	TAF6	2.18057e-08	5.77e-10	2.24e-09
UKB_460K.body_HEIGHTz	PCOLCE	2.46747e-06	5.14e-08	1
UKB_460K.body_BMIz	AP1S1	9.61426e-09	2.09e-09	6.37e-10
UKB_460K.body_HEIGHTz	AP1S1	3.05301e-07	2.21e-05	6.38e-09
UKB_460K.body_HEIGHTz	TMEM106B	2.75025e-05	5.75e-07	0.000122
UKB_460K.body_BMIz	CEP41	1.15491e-07	4.94e-06	3.5e-09
UKB_460K.body_HEIGHTz	TBL2	1.09815e-05	3.58e-07	6.79e-07
UKB_460K.body_BMIz	CLIP2	3.63715e-07	0.0127	7.59e-09
UKB_460K.body_HEIGHTz	SPIN1	1.94404e-11	4.05e-13	1
UKB_460K.body_HEIGHTz	TMEM245	4.35745e-07	0.00946	9.16e-09
UKB_460K.body_HEIGHTz	MEGF9	7.75975e-23	8.68e-20	2.57e-24
UKB_460K.body_HEIGHTz	OGN	4.38955e-28	9.19e-30	1.9e-27
UKB_460K.body_HEIGHTz	ASPN	1.7856e-32	3.72e-34	1
UKB_460K.body_HEIGHTz	ECM2	2.0928e-38	3.98e-27	4.36e-40
UKB_460K.body_HEIGHTz	PTGR1	4.05043e-11	8.46e-13	3.39e-10
UKB_460K.body_HEIGHTz	SUSD1	2.36721e-08	3.2e-08	5.31e-10
UKB_460K.other_MORNINGPERSON	TBC1D13	2.50109e-06	5.21e-08	1
UKB_460K.body_HEIGHTz	TESK1	2.24172e-06	4.67e-08	1
UKB_460K.pigment_TANNING	TYRP1	3.3072e-43	6.89e-45	1
UKB_460K.body_HEIGHTz	RGP1	2.0112e-09	4.19e-11	1
UKB_460K.cov_SMOKING_STATUS	RGP1	5.61403e-06	1.17e-07	1
UKB_460K.body_HEIGHTz	ABCA2	2.07838e-06	0.000314	4.33e-08
UKB_460K.body_BMIz	UBE2R2	2.8871e-08	2.25e-08	6.18e-10
UKB_460K.body_HEIGHTz	UBE2R2	1.92848e-06	3.27e-07	4.58e-08
UKB_460K.body_HEIGHTz	DNMBP	3.00357e-08	6.3e-10	1.58e-07
UKB_460K.body_HEIGHTz	EIF3A	4.33048e-06	9.02e-08	1
UKB_460K.body_HEIGHTz	GDF10	5.56821e-12	0.00858	1.16e-13
BRCA	ATE1	3.29574e-10	1.79e-10	7.14e-12
UKB_460K.body_HEIGHTz	PLEKHA1	1.12807e-44	3.23e-46	8.63e-46
UKB_460K.body_HEIGHTz	C10orf54	3.14336e-05	6.54e-07	0.532
UKB_460K.body_HEIGHTz	SPOCK2	5.18769e-09	2.15e-05	2.02e-10
UKB_460K.body_HEIGHTz	MICU1	1.5651e-11	3.26e-13	2.41e-06
UKB_460K.body_HEIGHTz	BMPR1A	1.07466e-10	6.48e-08	2.3e-12
UKB_460K.body_HEIGHTz	FGF8	1.02696e-13	2.09e-15	1
UKB_460K.body_HEIGHTz	TNKS2	6.47111e-11	1.6e-09	1.35e-12
UKB_460K.body_HEIGHTz	PITX3	2.9136e-41	6.07e-43	1
UKB_460K.cov_SMOKING_STATUS	PITX3	2.38556e-08	4.97e-10	1
SCZ_Ruderfer2018	GBF1	2.67472e-06	3.72e-05	5.58e-08
UKB_460K.body_BMIz	GBF1	2.3346e-07	3.76e-06	4.87e-09
UKB_460K.body_HEIGHTz	GBF1	9.31208e-11	1.94e-12	0.00227
UKB_460K.body_HEIGHTz	CPEB3	6.76859e-12	1.84e-09	1.41e-13
UKB_460K.body_HEIGHTz	FBXL15	1.53655e-13	3.19e-15	1
UKB_460K.cov_SMOKING_STATUS	FBXL15	1.464e-21	3.05e-23	1
UKB_460K.body_HEIGHTz	CUEDC2	6.528e-72	1.36e-73	1
UKB_460K.cov_SMOKING_STATUS	CUEDC2	7.68023e-11	1.6e-12	1
SCZ_Ruderfer2018	SUFU	1.94778e-06	6.68e-08	1.18e-07
UKB_460K.body_BMIz	SUFU	3.74301e-12	3.03e-08	7.8e-14
UKB_460K.body_HEIGHTz	SUFU	1.5744e-73	4.58e-29	3.28e-75
UKB_460K.cov_SMOKING_STATUS	SUFU	1.07473e-16	2.24e-18	6.11e-15
UKB_460K.body_HEIGHTz	LHPP	1.08646e-12	0.0123	2.26e-14
UKB_460K.body_HEIGHTz	OBFC1	5.08681e-09	8.3e-05	1.18e-10
UKB_460K.body_HEIGHTz	PBLD	9.936e-47	1.33e-29	2.07e-48
UKB_460K.body_HEIGHTz	CRYBA1	2.86426e-12	5.96e-14	1
UKB_460K.body_HEIGHTz	GIT1	3.81917e-14	0.00171	7.88e-16
UKB_460K.body_BMIz	DHRS11	5.81341e-17	2.36e-15	1.46e-18
UKB_460K.body_BMIz	ZNHIT3	2.9976e-15	9e-14	6.67e-17
UKB_460K.body_HEIGHTz	PSMB3	8.35191e-48	1.56e-44	1.74e-49
UKB_460K.body_HEIGHTz	CWC25	2.52118e-17	0.000141	5.33e-19
UKB_460K.body_HEIGHTz	FBXL20	3.78908e-07	5.56e-06	7.91e-09
UKB_460K.body_HEIGHTz	RAPGEFL1	4.34992e-08	0.98	9.8e-10
UKB_460K.body_HEIGHTz	RGS9	2.65738e-05	5.53e-07	0.0317
UKB_460K.body_HEIGHTz	WNT3	2.06665e-26	1.41e-15	4.31e-28
UKB_460K.body_HEIGHTz	RAD51C	5.50782e-13	1.66e-11	1.16e-14
UKB_460K.body_HEIGHTz	TRIM37	2.33455e-07	0.0203	4.91e-09
UKB_460K.other_MORNINGPERSON	TRIM37	3.63608e-07	1.62e-06	1.16e-08
UKB_460K.body_BMIz	KPNB1	5.664e-09	0.1	1.18e-10
UKB_460K.body_HEIGHTz	KPNB1	2.3712e-33	4.94e-35	0.371
UKB_460K.body_HEIGHTz	GOSR2	3.94651e-12	8.22e-14	1.09e-06
UKB_460K.body_BMIz	PNPO	3.19844e-06	0.00529	8.81e-08
UKB_460K.body_HEIGHTz	PNPO	4.88663e-10	1.69e-07	1.03e-11
UKB_460K.body_HEIGHTz	TRIM16L	3.51379e-11	0.0824	7.32e-13
UKB_460K.body_BMIz	CDK5RAP3	1.77636e-14	2.11e-13	3.22e-16
UKB_460K.body_HEIGHTz	CDK5RAP3	4.44089e-16	0.000349	1.1e-17
UKB_460K.body_HEIGHTz	CBX1	1.11022e-14	0.000526	2.39e-16
AlzheimersProxyMetaIGAP_Marioni2018	CAMTA2	8.21233e-07	5.89e-06	1.72e-08
UKB_460K.body_BMIz	CAMTA2	4.33852e-08	8.08e-08	9.23e-10
UKB_460K.body_HEIGHTz	HOXB6	1.7137e-11	3.57e-13	1
UKB_460K.body_BMIz	RNF167	7.93351e-07	1.66e-08	3.8e-06
UKB_460K.body_BMIz	SLC25A11	2.76483e-07	0.19	5.76e-09
UKB_460K.body_BMIz	CHRNE	7.33045e-08	9.78e-08	2.65e-09
UKB_460K.body_HEIGHTz	GOSR1	6.19504e-14	4.86e-07	1.28e-15
UKB_460K.body_BMIz	CCDC47	1.23266e-07	2.57e-09	4.87e-06
UKB_460K.body_HEIGHTz	CCDC47	4.6032e-116	9.59e-118	2.87e-72
SCZ_Ruderfer2018	DRG2	1.10898e-06	2.58e-08	4.24e-07
UKB_460K.body_HEIGHTz	DRG2	6.23235e-12	2.48e-10	1.3e-13
UKB_460K.body_BMIz	FTSJ3	2.05614e-06	1.18e-05	4.39e-08
UKB_460K.body_HEIGHTz	FTSJ3	6.384e-79	3.14e-23	1.33e-80
UKB_460K.body_HEIGHTz	SMARCD2	1.0032e-44	9e-05	2.09e-46
UKB_460K.body_HEIGHTz	ICAM2	6.816e-18	0.000484	1.42e-19
UKB_460K.body_HEIGHTz	SYNGR2	4.66469e-18	9.73e-20	7.95e-17
UKB_460K.body_HEIGHTz	UTP6	1.998e-24	1.11e-25	6.66e-26
UKB_460K.body_HEIGHTz	C17orf75	1.5072e-17	3.14e-19	0.0137
UKB_460K.body_HEIGHTz	CYTH1	3.11426e-18	4.34e-19	7.63e-20
UKB_460K.body_HEIGHTz	LGALS3BP	3.36842e-13	6.97e-15	1
UKB_460K.other_MORNINGPERSON	PEX12	1.40218e-06	1.28e-06	2.99e-08
BRCA	NAGLU	1.10656e-06	4.92e-08	1.14e-07
UKB_460K.body_HEIGHTz	HSD17B1P1	4.51511e-19	1.12e-09	1.14e-20
UKB_460K.body_HEIGHTz	HSD17B1	4.44089e-16	5.37e-15	1.01e-17
UKB_460K.body_HEIGHTz	MLX	2.25548e-11	7.57e-12	5.01e-13
UKB_460K.body_HEIGHTz	CNTNAP1	4.62963e-14	0.758	1.64e-15
UKB_460K.body_HEIGHTz	EZH1	1.9984e-15	4.21e-17	1
UKB_460K.body_BMIz	RND2	3.51179e-09	7.32e-11	1.51e-07
UKB_460K.body_HEIGHTz	EFTUD2	3.53273e-13	3.43e-14	9.53e-15
UKB_460K.body_HEIGHTz	SLC16A6	3.1968e-10	6.66e-12	1.48e-06
UKB_460K.body_HEIGHTz	EFNB3	1.9025e-05	3.96e-07	1
UKB_460K.body_HEIGHTz	YWHAE	3.3024e-09	0.0024	6.88e-11
UKB_460K.body_BMIz	AC016292.3	6.52779e-07	1.36e-08	0.344
UKB_460K.body_HEIGHTz	AC016292.3	3.80149e-11	0.0428	7.92e-13
UKB_460K.body_HEIGHTz	MAP2K6	7.24719e-07	1.51e-08	0.000104
UKB_460K.body_BMIz	DHRS7B	1.44849e-06	0.000254	3.04e-08
UKB_460K.body_HEIGHTz	DHRS7B	1.5936e-19	2.53e-07	3.32e-21
UKB_460K.cov_SMOKING_STATUS	RCVRN	2.93255e-05	6.13e-07	1
UKB_460K.body_HEIGHTz	SLAIN2	6.528e-18	1.36e-19	3.77e-09
UKB_460K.body_HEIGHTz	OCIAD1	4.26483e-32	9.36e-32	9.17e-34
UKB_460K.body_BMIz	CWH43	1.07569e-05	2.24e-07	1
UKB_460K.body_HEIGHTz	CWH43	1.1184e-31	2.33e-33	1
UKB_460K.body_BMIz	DCUN1D4	3.37515e-07	4.57e-08	1.75e-08
UKB_460K.body_HEIGHTz	DCUN1D4	1.79544e-18	1.81e-17	5.35e-20
UKB_460K.body_BMIz	USP46	7.86155e-07	1.64e-08	1.94e-05
UKB_460K.body_HEIGHTz	MANBA	3.57118e-08	0.00204	7.44e-10
UKB_460K.body_BMIz	UBE2D3	9.82968e-09	2.26e-10	2.2e-09
UKB_460K.body_HEIGHTz	UBE2D3	1.2147e-06	0.000162	2.66e-08
UKB_460K.body_HEIGHTz	MAPK10	2.6823e-13	0.000105	5.54e-15
UKB_460K.body_HEIGHTz	CPE	2.76362e-08	3.19e-07	1.26e-09
UKB_460K.body_HEIGHTz	RPL34	8.448e-19	1.76e-20	1
PASS_Type_2_Diabetes	WFS1	1.40124e-06	2.31e-06	8.82e-08
UKB_460K.body_HEIGHTz	GRPEL1	1.6163e-07	0.259	5.69e-09
UKB_460K.body_HEIGHTz	GAR1	8.75449e-10	4.22e-11	4.84e-11
UKB_460K.body_HEIGHTz	SLC2A9	4.48827e-10	7.3e-10	2.21e-11
UKB_460K.body_HEIGHTz	NKX3-2	2.2704e-28	4.73e-30	1
UKB_460K.body_HEIGHTz	KLHL5	1.60094e-13	8e-06	3.33e-15
UKB_460K.body_HEIGHTz	UGDH	2.14717e-13	4.44e-15	1.91e-10
UKB_460K.body_HEIGHTz	DDX25	1.99126e-07	4.63e-09	1
UKB_460K.pigment_TANNING	CTSC	1.46248e-07	0.301	3.05e-09
UKB_460K.body_BMIz	MTCH2	4.76624e-30	4.68e-29	1.01e-31
UKB_460K.body_HEIGHTz	MTCH2	3.792e-56	8.2e-46	7.9e-58
UKB_460K.body_HEIGHTz	HSPA8	2.62087e-11	5.46e-13	1
UKB_460K.body_HEIGHTz	UNC93B1	5.79712e-08	1.21e-09	6.44e-07
UKB_460K.body_HEIGHTz	DCPS	1.77303e-13	6.38e-08	3.65e-15
UKB_460K.body_BMIz	NRXN2	7.86672e-09	1.32e-09	2.11e-10
AlzheimersProxyMetaIGAP_Marioni2018	MS4A6A	1.23677e-11	0.98	2.58e-13
UKB_460K.body_HEIGHTz	ST3GAL4	5.56775e-11	2.41e-08	1.16e-12
UKB_460K.body_BMIz	APOC3	3.92647e-07	8.18e-09	1
UKB_460K.body_BMIz	CBL	2.69818e-05	7.26e-07	3.1e-06
UKB_460K.body_BMIz	MDK	2.36893e-05	4.93e-07	1
UKB_460K.body_HEIGHTz	MDK	4.18568e-07	8.72e-09	1
UKB_460K.body_HEIGHTz	AIP	1.17671e-09	2.46e-11	7.08e-09
UKB_460K.body_HEIGHTz	NDUFS8	2.99538e-13	6.23e-15	0.486
UKB_460K.body_BMIz	PSMD9	2.10924e-05	4.39e-07	0.406
UKB_460K.body_HEIGHTz	PRDM4	2.66454e-15	0.488	5.6e-17
UKB_460K.body_HEIGHTz	COQ5	6.52797e-20	2.36e-15	1.36e-21
UKB_460K.cov_SMOKING_STATUS	COQ5	2.53952e-07	1.96e-07	2.23e-08
UKB_460K.body_BMIz	KCTD10	1.41535e-06	0.00638	3.03e-08
UKB_460K.body_HEIGHTz	KCTD10	5.13624e-08	6.31e-07	1.12e-09
UKB_460K.body_HEIGHTz	SLC11A2	2.2176e-16	0.804	4.62e-18
UKB_460K.body_HEIGHTz	MLEC	2.23008e-11	1.81e-12	6.25e-13
UKB_460K.body_HEIGHTz	CSRNP2	1.9436e-07	1.04e-08	6.9e-09
UKB_460K.body_HEIGHTz	CAMKK2	2.6784e-18	0.000559	5.58e-20
UKB_460K.body_HEIGHTz	PTGES3	7.296e-29	1.52e-30	0.0302
UKB_460K.body_BMIz	BCL7A	1.18305e-12	1.91e-12	2.49e-14
UKB_460K.body_HEIGHTz	BCL7A	4.896e-25	1.02e-26	4.51e-08
UKB_460K.body_BMIz	RSRC2	3.0953e-13	9.56e-12	6.45e-15
UKB_460K.body_HEIGHTz	RSRC2	2.7024e-25	3.31e-11	5.63e-27
UKB_460K.body_HEIGHTz	CYP27B1	3.576e-26	7.45e-28	1
UKB_460K.body_HEIGHTz	GLI1	3.2832e-21	6.84e-23	1
UKB_460K.other_MORNINGPERSON	PPM1H	2.4288e-08	5.06e-10	0.00567
UKB_460K.body_HEIGHTz	FOXM1	2.0498e-06	4.27e-08	1
UKB_460K.body_HEIGHTz	PARP11	8.09725e-10	3.91e-05	1.69e-11
UKB_460K.body_BMIz	ARPC3	3.86926e-09	2.65e-10	2.63e-10
SCZ_Ruderfer2018	VPS29	2.23022e-06	6.71e-06	5.18e-08
UKB_460K.body_BMIz	VPS29	2.34789e-09	2.36e-10	8.76e-11
UKB_460K.body_HEIGHTz	ACAD10	7.25047e-06	1.51e-07	1
UKB_460K.body_HEIGHTz	ALDH2	1.34858e-08	0.000125	2.83e-10
UKB_460K.body_HEIGHTz	GPRC5D	4.45053e-06	9.27e-08	1
UKB_460K.body_BMIz	OGFOD2	4.248e-19	8.85e-21	0.0609
UKB_460K.body_HEIGHTz	OGFOD2	1.056e-59	2.2e-61	5.76e-53
SCZ_Ruderfer2018	CDK2AP1	1.5862e-07	1.3e-05	3.34e-09
UKB_460K.body_HEIGHTz	CDK2AP1	4.02728e-83	4.54e-76	8.4e-85
UKB_460K.body_HEIGHTz	ART4	8.21116e-06	1.71e-07	1
UKB_460K.body_HEIGHTz	MGP	5.75958e-10	0.0169	1.2e-11
UKB_460K.body_HEIGHTz	GTF2H3	1.0656e-09	0.472	2.22e-11
UKB_460K.body_BMIz	DDX55	5.10701e-08	4.27e-09	2.08e-09
UKB_460K.body_HEIGHTz	DDX55	1.43949e-21	1.06e-14	3e-23
UKB_460K.body_HEIGHTz	C12orf49	1.4928e-09	3.11e-11	1
UKB_460K.body_HEIGHTz	TBC1D30	1.78746e-14	3.39e-16	0.0898
UKB_460K.body_BMIz	RAB5B	7.59903e-12	3.66e-13	2.79e-13
UKB_460K.cov_SMOKING_STATUS	RAB5B	6.62147e-06	4.71e-07	1.95e-07
UKB_460K.body_HEIGHTz	GNB3	7.72826e-07	1.61e-08	1
UKB_460K.body_HEIGHTz	CHPT1	2.55351e-15	5.82e-14	5.37e-17
UKB_460K.body_HEIGHTz	GNPTAB	5.75394e-19	1.14e-17	1.2e-20
UKB_460K.body_HEIGHTz	GOLT1B	4.37753e-06	4.46e-06	9.32e-08
UKB_460K.body_HEIGHTz	CMAS	1.15663e-11	2.41e-13	1
UKB_460K.body_HEIGHTz	C2CD5	2.08727e-07	0.000289	4.48e-09
UKB_460K.body_HEIGHTz	RAB35	8.93174e-13	0.00013	1.86e-14
UKB_460K.body_HEIGHTz	RFX4	1.4064e-26	2.93e-28	1
UKB_460K.body_HEIGHTz	RIC8B	2.1168e-28	4.41e-30	1
UKB_460K.body_HEIGHTz	FRK	8.61058e-27	1.25e-26	1.82e-28
UKB_460K.body_HEIGHTz	DSE	1.66369e-36	0.215	3.52e-38
UKB_460K.body_HEIGHTz	RSPH4A	3.13728e-07	8.04e-09	3.51e-08
UKB_460K.body_HEIGHTz	TPD52L1	3.33067e-16	0.876	7.24e-18
UKB_460K.body_HEIGHTz	HINT3	2.4384e-147	5.08e-149	1.08e-27
UKB_460K.other_MORNINGPERSON	MTRF1L	3.54295e-07	5.71e-05	7.49e-09
UKB_460K.body_HEIGHTz	SLC26A8	7.38046e-06	1.55e-07	1
UKB_460K.body_HEIGHTz	MAPK14	4.27766e-06	8.91e-08	1
UKB_460K.body_HEIGHTz	KCTD20	3.76433e-07	3.26e-06	8.77e-09
PASS_Coronary_Artery_Disease	PHACTR1	1.51602e-09	0.0119	3.22e-11
UKB_460K.body_BMIz	TREML2	9.41216e-06	1.96e-07	1
UKB_460K.body_HEIGHTz	ZNF451	1.10936e-05	7.91e-07	3.47e-07
UKB_460K.body_HEIGHTz	BAG2	1.44954e-08	3.04e-10	4.56e-08
UKB_460K.body_HEIGHTz	RAB23	6.23971e-11	2.24e-11	1.38e-12
UKB_460K.body_BMIz	PTP4A1	1.24873e-05	2.6e-07	1
UKB_460K.cov_SMOKING_STATUS	SIM1	1.00847e-05	2.1e-07	1
UKB_460K.body_HEIGHTz	BVES	2.13607e-11	0.00128	4.45e-13
UKB_460K.body_BMIz	MED23	3.20479e-08	1.89e-05	8.39e-10
UKB_460K.body_BMIz	C6orf62	2.41935e-06	6.63e-07	1.25e-07
UKB_460K.body_HEIGHTz	GMNN	7.29624e-07	1.52e-08	1
SCZ_Ruderfer2018	TRIM38	2.9295e-07	6.29e-09	2.93e-07
UKB_460K.body_HEIGHTz	FIG4	1.0608e-42	7.95e-14	2.21e-44
UKB_460K.body_HEIGHTz	EPM2A	3.81917e-14	1.93e-11	7.5e-16
UKB_460K.pigment_TANNING	EPM2A	6.49555e-09	1.77e-09	2.41e-10
UKB_460K.body_BMIz	PACRG	5.23732e-11	1.11e-12	1
UKB_460K.body_HEIGHTz	QKI	1.93937e-06	4.04e-08	1
UKB_460K.body_HEIGHTz	PDE10A	6.67378e-06	1.39e-07	0.00355
UKB_460K.body_HEIGHTz	TFEB	1.55431e-15	3.07e-17	0.252
UKB_460K.body_BMIz	CCND3	6.33784e-06	1.32e-07	0.0922
UKB_460K.body_HEIGHTz	CCND3	2.8416e-22	5.92e-24	1.04e-05
UKB_460K.body_HEIGHTz	BYSL	2.6592e-26	9.21e-19	5.54e-28
UKB_460K.other_MORNINGPERSON	BYSL	6.38243e-06	1.33e-07	0.0128
UKB_460K.body_BMIz	MRPL2	3.55653e-09	7.41e-11	9.54e-07
UKB_460K.body_HEIGHTz	MRPL2	4.9627e-13	1.03e-14	0.193
UKB_460K.body_HEIGHTz	TMEM30A	2.50853e-08	0.00845	5.68e-10
UKB_460K.body_HEIGHTz	IMPG1	2.37865e-05	4.95e-07	1
UKB_460K.body_HEIGHTz	HARS2	1.10862e-05	2.31e-07	0.000349
UKB_460K.body_HEIGHTz	PAPD7	1.55431e-15	3.15e-09	3.37e-17
UKB_460K.body_HEIGHTz	GHR	1.77636e-15	3.86e-17	0.00618
UKB_460K.body_HEIGHTz	DAP	7.29208e-10	3.25e-09	2.98e-11
SCZ_Ruderfer2018	HBEGF	3.09097e-05	7.52e-07	1
UKB_460K.body_HEIGHTz	HBEGF	4.44837e-06	9.53e-08	1
UKB_460K.body_BMIz	SLC4A9	3.63037e-07	7.61e-09	1
UKB_460K.body_HEIGHTz	LOX	1.77636e-15	3.74e-17	1
UKB_460K.body_HEIGHTz	GZMK	3.504e-20	7.3e-22	1
UKB_460K.body_HEIGHTz	APBB3	4.35841e-08	9.08e-10	0.0254
SCZ_Ruderfer2018	TMCO6	3.71352e-06	1.05e-07	8.86e-07
SCZ_Ruderfer2018	IK	5.4607e-07	1.59e-07	1.5e-08
UKB_460K.body_HEIGHTz	IK	4.75398e-09	1e-08	1.62e-10
UKB_460K.body_BMIz	HMGCR	1.05842e-22	2.55e-24	1
UKB_460K.body_BMIz	COL4A3BP	1.1568e-25	2.41e-27	1.11e-21
UKB_460K.body_HEIGHTz	FAF2	1.23912e-05	2.58e-07	1
UKB_460K.body_HEIGHTz	PCDHB3	2.40949e-09	0.000123	5.02e-11
UKB_460K.body_HEIGHTz	ARSB	1.62076e-10	1.62e-05	3.38e-12
UKB_460K.body_HEIGHTz	RAD50	2.02038e-12	1.44e-11	4.22e-14
UKB_460K.body_HEIGHTz	NUP155	3.2175e-25	6.71e-27	1.36e-16
UKB_460K.body_HEIGHTz	SEC24A	2.16439e-06	4.51e-08	1
UKB_460K.body_HEIGHTz	TXNDC15	5.75692e-28	6.13e-09	1.2e-29
UKB_460K.body_HEIGHTz	ERGIC1	4.3152e-17	8.99e-19	0.000923
UKB_460K.body_HEIGHTz	BNIP1	9.99201e-16	2.59e-10	2.08e-17
UKB_460K.body_HEIGHTz	STC2	3.43708e-05	7.15e-07	0.00729
UKB_460K.body_HEIGHTz	DBN1	7.77156e-15	0.00942	1.49e-16
UKB_460K.body_HEIGHTz	ZNF346	6.12771e-10	1.23e-09	1.29e-11
UKB_460K.body_HEIGHTz	UNC5A	3.65766e-07	7.62e-09	1
UKB_460K.body_HEIGHTz	OGG1	9.31607e-06	1.94e-07	1
SCZ_Ruderfer2018	PCCB	1.1015e-07	1.82e-08	7.4e-09
UKB_460K.body_BMIz	PCCB	3.5218e-07	2.37e-05	7.34e-09
UKB_460K.body_HEIGHTz	PCCB	2.92711e-18	1.19e-06	6.14e-20
BRCA	GRK7	4.01832e-06	8.37e-08	1
UKB_460K.body_HEIGHTz	GRK7	1.7184e-158	3.58e-160	1
UKB_460K.body_HEIGHTz	XRN1	4.44089e-16	0.00469	9.03e-18
UKB_460K.body_HEIGHTz	WNT5A	1.06626e-12	2.22e-14	0.00246
UKB_460K.body_BMIz	USP4	2.35683e-07	0.973	4.91e-09
UKB_460K.body_HEIGHTz	USP4	1.28064e-06	3.67e-08	9.77e-08
UKB_460K.cov_SMOKING_STATUS	USP4	5.68691e-08	2.66e-08	1.24e-09
UKB_460K.body_BMIz	GNAI2	3.2832e-21	6.84e-23	1
UKB_460K.body_BMIz	TUSC2	1.1904e-25	2.48e-27	1
UKB_460K.body_HEIGHTz	CYB561D2	1.21135e-24	8.13e-18	2.71e-26
UKB_460K.other_MORNINGPERSON	CYB561D2	2.27705e-09	0.000621	6.03e-11
UKB_460K.body_HEIGHTz	SCAP	5.30793e-07	0.00279	1.12e-08
UKB_460K.body_BMIz	HEMK1	1.7376e-21	4.72e-08	3.62e-23
UKB_460K.body_HEIGHTz	HEMK1	1.69739e-44	2.59e-45	6.41e-46
UKB_460K.other_MORNINGPERSON	HEMK1	6.34035e-11	2.38e-07	1.4e-12
UKB_460K.body_BMIz	ARHGEF26	2.66454e-14	4e-10	5.34e-16
UKB_460K.body_HEIGHTz	ARHGEF26	7.84386e-07	1.49e-06	2.29e-08
UKB_460K.body_BMIz	KLHL24	1.46656e-06	2.74e-07	8.8e-08
UKB_460K.body_HEIGHTz	KLHL24	3.25961e-13	8.41e-11	6.8e-15
UKB_460K.body_HEIGHTz	SSR3	1.4106e-06	0.281	2.94e-08
UKB_460K.pigment_TANNING	SSR3	1.14636e-09	0.251	2.39e-11
UKB_460K.body_BMIz	ZBTB47	1.9056e-09	3.97e-11	0.00415
SCZ_Ruderfer2018	SPCS1	2.84112e-07	5.93e-09	3.55e-06
UKB_460K.body_BMIz	SPCS1	1.07017e-11	1.07e-08	2.23e-13
UKB_460K.body_HEIGHTz	SPCS1	4.5792e-36	2.99e-07	9.54e-38
UKB_460K.cov_SMOKING_STATUS	SPCS1	8.58068e-07	0.000174	1.79e-08
UKB_460K.body_HEIGHTz	LMAN2L	9.46354e-13	9.54e-12	2.6e-14
UKB_460K.body_BMIz	ACTR1B	2.74787e-10	1.28e-08	1.16e-11
UKB_460K.body_HEIGHTz	ACTR1B	8.78451e-08	1.62e-06	2.96e-09
UKB_460K.body_HEIGHTz	SLC35F5	6.1188e-10	6.16e-06	1.29e-11
UKB_460K.body_HEIGHTz	EPB41L5	1.06411e-06	2.9e-08	1.73e-07
UKB_460K.body_HEIGHTz	TFCP2L1	3.21598e-10	6.7e-12	1
UKB_460K.body_HEIGHTz	SF3B14	7.008e-65	1.46e-66	2.6e-38
UKB_460K.body_HEIGHTz	TP53I3	7.104e-46	2.23e-37	1.48e-47
BRCA	DNAJC27	1.78647e-09	4.95e-11	1.5e-10
UKB_460K.body_BMIz	DNAJC27	2.2032e-65	4.59e-67	1.17e-60
UKB_460K.body_HEIGHTz	DNAJC27	1.6992e-96	3.54e-98	5.54e-92
UKB_460K.pigment_TANNING	DNAJC27	2.89324e-13	1.04e-10	5.97e-15
BRCA	POMC	2.2224e-08	4.63e-10	0.000481
UKB_460K.body_BMIz	POMC	1.3584e-58	2.83e-60	1.05e-06
UKB_460K.body_HEIGHTz	POMC	1.44e-127	3e-129	3.97e-32
UKB_460K.pigment_TANNING	POMC	2.5679e-09	5.35e-11	1.44e-06
UKB_460K.body_HEIGHTz	SLC30A3	3.03286e-05	6.31e-07	1
UKB_460K.body_HEIGHTz	NRBP1	2.4012e-27	2.9e-13	5.89e-29
UKB_460K.pigment_TANNING	NRBP1	3.35667e-09	0.000336	7.29e-11
UKB_460K.body_BMIz	ITGB6	2.5189e-07	5.27e-09	1
UKB_460K.body_HEIGHTz	SNX17	9.99201e-16	7.46e-17	2.9e-17
UKB_460K.body_HEIGHTz	GPR75-ASB3	2.3616e-08	4.92e-10	1
UKB_460K.cov_SMOKING_STATUS	GCA	1.6368e-08	3.41e-10	1
UKB_460K.body_HEIGHTz	INO80B	3.15378e-09	1.45e-07	7.11e-11
UKB_460K.body_HEIGHTz	MOGS	3.29518e-10	1.35e-07	9.59e-12
UKB_460K.body_HEIGHTz	TTC31	1.10134e-07	2.3e-09	2.99e-06
UKB_460K.body_HEIGHTz	SPTBN1	7.44414e-08	0.000185	1.98e-09
UKB_460K.body_BMIz	RTN4	1.30072e-06	2.85e-05	7.37e-08
UKB_460K.body_HEIGHTz	CCDC88A	8.23785e-14	1.71e-15	0.00796
UKB_460K.body_HEIGHTz	WDR75	4.32091e-08	1.09e-09	5.5e-09
UKB_460K.body_HEIGHTz	EFEMP1	2.04e-207	1.55e-165	4.25e-209
UKB_460K.body_HEIGHTz	FN1	1.10882e-06	2.31e-08	1
UKB_460K.body_HEIGHTz	GLS	1.27195e-08	0.000198	2.65e-10
UKB_460K.body_HEIGHTz	IGFBP2	2.16481e-07	0.000995	4.51e-09
UKB_460K.body_HEIGHTz	ELMOD3	3.58809e-08	0.882	7.48e-10
UKB_460K.body_HEIGHTz	USP34	7.53603e-08	0.398	1.57e-09
UKB_460K.body_HEIGHTz	GGCX	5.62244e-19	4.55e-20	2.42e-20
UKB_460K.pigment_TANNING	EHBP1	4.23269e-07	3.31e-06	8.85e-09
SCZ_Ruderfer2018	COQ10B	3.86469e-06	8.05e-08	1
UKB_460K.body_BMIz	COQ10B	1.78038e-07	3.76e-09	1
UKB_460K.body_HEIGHTz	COQ10B	2.06402e-07	4.3e-09	1
UKB_460K.other_MORNINGPERSON	COQ10B	1.16166e-06	2.42e-08	1
SCZ_Ruderfer2018	SF3B1	3.10377e-08	4.85e-09	1.34e-09
UKB_460K.body_BMIz	CHST10	3.467e-12	2.18e-10	7.22e-14
SCZ_Ruderfer2018	MOB4	3.63037e-06	7.63e-08	1
UKB_460K.body_BMIz	MOB4	7.34399e-10	1.53e-11	1
UKB_460K.other_MORNINGPERSON	MOB4	3.51169e-06	1.15e-07	1
SCZ_Ruderfer2018	HSPE1	2.64033e-06	5.5e-08	1
UKB_460K.body_BMIz	KDM3A	4.50751e-14	8.65e-16	3.74e-06
UKB_460K.body_BMIz	PLCD4	4.43099e-08	3.08e-09	3.54e-09
UKB_460K.body_HEIGHTz	PLCD4	1.7568e-73	1.06e-53	3.66e-75
UKB_460K.body_HEIGHTz	ZNF142	1.1568e-91	2.41e-93	2.05e-44
UKB_460K.body_HEIGHTz	PRKAG3	3.9688e-28	8.27e-30	1
UKB_460K.body_HEIGHTz	IL1R1	1.11351e-10	3.08e-08	2.32e-12
UKB_460K.body_BMIz	WNT6	2.22744e-06	5.55e-08	2.83e-07
UKB_460K.body_HEIGHTz	WNT6	3.1584e-82	6.58e-84	3.51e-09
UKB_460K.body_HEIGHTz	IL18R1	4.32917e-09	9.06e-11	1.76e-07
UKB_460K.body_HEIGHTz	IL18RAP	9.5213e-07	2.11e-08	3.31e-07
UKB_460K.body_BMIz	FHL2	1.6656e-08	3.47e-10	0.0784
UKB_460K.body_HEIGHTz	MLPH	1.6464e-10	0.00158	3.43e-12
UKB_460K.body_HEIGHTz	HDLBP	2.016e-33	1.03e-18	4.2e-35
UKB_460K.body_HEIGHTz	PASK	6.2755e-09	1.6e-05	1.31e-10
UKB_460K.body_HEIGHTz	STK25	2.4672e-20	0.0376	5.14e-22
UKB_460K.body_HEIGHTz	GORASP2	4.3872e-21	5.16e-13	9.14e-23
UKB_460K.body_HEIGHTz	STRN	5.52e-18	1.15e-19	0.000929
UKB_460K.body_BMIz	SLC25A12	1.82961e-07	1.12e-05	6.89e-09
UKB_460K.body_HEIGHTz	SLC25A12	1.7519e-06	3.26e-05	5.42e-08
UKB_460K.pigment_TANNING	RMDN2	1.52218e-11	4.58e-05	6.1e-13
UKB_460K.body_HEIGHTz	LCT	4.92939e-13	1.02e-14	1
UKB_460K.body_HEIGHTz	SRSF7	6.3677e-06	1.36e-07	0.676
SCZ_Ruderfer2018	PLCL1	8.06424e-07	1.72e-08	7.67e-07
UKB_460K.body_BMIz	PLCL1	1.7184e-11	1.3e-05	3.58e-13
UKB_460K.other_MORNINGPERSON	PLCL1	2.34782e-07	0.000784	4.96e-09
UKB_460K.body_HEIGHTz	PNO1	1.0224e-07	2.13e-09	0.831
UKB_460K.body_BMIz	AAK1	1.85085e-07	2.2e-08	4.7e-09
UKB_460K.body_HEIGHTz	AAK1	5.71091e-07	1.66e-08	0.00104
UKB_460K.body_HEIGHTz	PCYOX1	1.45775e-11	1.28e-07	3.05e-13
UKB_460K.cov_SMOKING_STATUS	SUMO1	1.89769e-05	3.95e-07	1
UKB_460K.cov_SMOKING_STATUS	MSH6	4.25657e-06	5.47e-07	2.18e-07
UKB_460K.body_HEIGHTz	SCP2	1.96797e-08	0.404	4.1e-10
UKB_460K.body_HEIGHTz	TPSG1	9.74401e-09	2.03e-10	1
UKB_460K.body_HEIGHTz	CEP104	1.38861e-06	0.000197	3.17e-08
UKB_460K.body_HEIGHTz	FAM20B	2.13797e-06	7.24e-07	7.65e-08
UKB_460K.body_BMIz	CHD5	2.20802e-07	4.6e-09	1
UKB_460K.body_HEIGHTz	PARK7	4.44089e-16	8.25e-18	1.25e-05
BRCA	SCAMP3	3.24713e-06	7.5e-08	6.9e-07
UKB_460K.pigment_TANNING	SCAMP3	7.55775e-09	1.96e-10	1.62e-06
UKB_460K.body_HEIGHTz	MEF2D	7.42799e-08	1.93e-07	1.56e-09
UKB_460K.body_BMIz	LEPR	3.6288e-09	7.56e-11	0.16
UKB_460K.body_HEIGHTz	SMG7	1.85646e-07	0.0028	3.89e-09
UKB_460K.other_MORNINGPERSON	BCAS2	2.49715e-08	5.93e-10	4.24e-09
UKB_460K.body_HEIGHTz	ZBTB17	8.30717e-06	1.73e-07	1
UKB_460K.body_HEIGHTz	HAO2	6.00416e-06	1.28e-07	1
UKB_460K.body_HEIGHTz	RP11-268J15.5	1.04805e-13	8.65e-09	2.47e-15
UKB_460K.body_HEIGHTz	TBCE	1.27631e-11	1.57e-12	5.89e-13
UKB_460K.body_BMIz	HPCAL4	1.21347e-07	2.53e-09	1
UKB_460K.body_HEIGHTz	RLF	5.61615e-07	1.17e-08	1
UKB_460K.body_HEIGHTz	KCNQ4	7.90479e-14	1.6e-15	0.000211
UKB_460K.body_HEIGHTz	CD48	3.51937e-05	7.32e-07	1
UKB_460K.body_HEIGHTz	PADI2	5.184e-45	1.75e-30	1.08e-46
UKB_460K.body_HEIGHTz	SDHB	2.7408e-80	2.99e-50	5.71e-82
UKB_460K.body_HEIGHTz	GBP3	5.97347e-20	2.5e-12	1.26e-21
BRCA	GPR89A	2.8839e-05	6e-07	1
BRCA	CD160	1.4353e-06	2.99e-08	1
BRCA	TXNIP	9.84045e-07	2.05e-08	1
UKB_460K.body_HEIGHTz	ECE1	7.056e-22	1.47e-23	1
UKB_460K.other_MORNINGPERSON	ECE1	2.65923e-07	5.54e-09	1
UKB_460K.body_HEIGHTz	APH1A	1.0512e-09	2.19e-11	1
UKB_460K.other_MORNINGPERSON	APH1A	5.52143e-06	1.15e-07	1
UKB_460K.body_HEIGHTz	MPL	2.71683e-07	5.66e-09	1
UKB_460K.body_BMIz	AKR1A1	1.12105e-06	2.34e-08	0.295
UKB_460K.body_HEIGHTz	AKR1A1	2.5632e-24	5.34e-26	0.0121
UKB_460K.body_HEIGHTz	PRDX1	2.20935e-07	4.89e-06	4.7e-09
BRCA	PIK3R3	8.05058e-06	2.15e-07	7.89e-07
UKB_460K.body_BMIz	PIK3R3	1.83378e-11	3.82e-13	1.02e-07
UKB_460K.body_HEIGHTz	PIK3R3	3.80632e-24	2.14e-14	7.93e-26
UKB_460K.body_BMIz	TSPAN1	3.35573e-06	6.99e-08	1
UKB_460K.body_HEIGHTz	TSPAN1	1.8432e-21	3.84e-23	1
UKB_460K.body_HEIGHTz	TMED5	3.37286e-12	1.13e-09	7.02e-14
UKB_460K.body_HEIGHTz	MROH9	3.1728e-24	6.61e-26	1
UKB_460K.body_HEIGHTz	DR1	2.82168e-07	6.66e-09	1.27e-07
UKB_460K.body_HEIGHTz	PRRC2C	1.0896e-07	2.27e-09	0.00467
UKB_460K.body_BMIz	PTBP2	5.57554e-13	1.17e-14	9.96e-13
UKB_460K.body_HEIGHTz	SYF2	8.11501e-06	1.69e-07	1
UKB_460K.body_HEIGHTz	C1orf63	2.15768e-10	4.5e-12	5.35e-09
UKB_460K.body_HEIGHTz	MTFR1L	1.66802e-10	0.000146	6.36e-12
UKB_460K.body_HEIGHTz	MAN1C1	1.0416e-08	2.17e-10	0.195
UKB_460K.body_HEIGHTz	RPS6KA1	3.36e-30	7e-32	1
UKB_460K.body_HEIGHTz	DHDDS	2.2896e-32	3.72e-25	4.77e-34
UKB_460K.body_HEIGHTz	NENF	4.56462e-08	0.0166	9.51e-10
UKB_460K.body_HEIGHTz	TXNDC12	2.0736e-09	0.0176	4.32e-11
UKB_460K.body_HEIGHTz	ESYT2	3.19637e-07	1.55e-08	1.37e-08
UKB_460K.body_HEIGHTz	RCN2	2.6304e-21	1.35e-10	5.48e-23
UKB_460K.body_BMIz	CREB1	6.60106e-10	3.59e-10	1.43e-11
UKB_460K.body_HEIGHTz	C1orf54	5.37599e-11	0.00538	1.12e-12
UKB_460K.other_MORNINGPERSON	C1orf54	4.21885e-15	8.79e-17	2.69e-07
UKB_460K.body_HEIGHTz	ELOVL4	6.66134e-16	1.61e-17	4.26e-16
UKB_460K.body_HEIGHTz	FILIP1	1.9872e-24	6.52e-05	4.14e-26
UKB_460K.pigment_TANNING	SGIP1	3.31681e-10	0.112	6.91e-12
UKB_460K.body_HEIGHTz	VAMP8	9.24816e-14	1.87e-15	3.89e-12
UKB_460K.body_HEIGHTz	FOXO3	3.88699e-19	1.39e-20	1.94e-20
UKB_460K.body_HEIGHTz	ARMC2	1.21691e-07	0.0301	3.85e-09
UKB_460K.pigment_TANNING	GHRH	2.95721e-06	6.16e-08	1
UKB_460K.body_HEIGHTz	RPN2	6.66134e-16	0.0413	1.4e-17
UKB_460K.pigment_TANNING	RPN2	5.90421e-11	0.682	1.23e-12
UKB_460K.body_HEIGHTz	RARRES1	3.06795e-08	4.88e-07	6.4e-10
UKB_460K.body_BMIz	PPL	2.0928e-08	0.000972	4.36e-10
UKB_460K.body_HEIGHTz	PPL	1.6896e-08	0.0185	3.52e-10
UKB_460K.body_BMIz	UBN1	2.66515e-10	1.56e-09	1.39e-11
UKB_460K.body_HEIGHTz	UBN1	7.77156e-15	1.5e-16	3.58e-13
UKB_460K.body_HEIGHTz	HS1BP3	3.50401e-08	7.3e-10	0.111
UKB_460K.body_HEIGHTz	WDR35	2.5392e-24	6.82e-16	5.29e-26
UKB_460K.body_HEIGHTz	CCND2	1.91057e-06	3.98e-08	1
UKB_460K.body_HEIGHTz	SATB2	6e-17	0.226	1.25e-18
UKB_460K.body_HEIGHTz	UBE2B	8.78431e-12	1.83e-13	0.131
UKB_460K.body_HEIGHTz	C2orf40	1.84527e-11	6.44e-12	4.43e-13
UKB_460K.body_HEIGHTz	CPSF3	9.01871e-17	0.0566	2.14e-18
UKB_460K.body_BMIz	CCDC92	2.64564e-11	5.71e-12	7.01e-13
UKB_460K.body_HEIGHTz	CCDC92	5.088e-20	0.0811	1.06e-21
UKB_460K.body_HEIGHTz	CTNNAL1	1.6368e-07	0.104	3.41e-09
UKB_460K.body_HEIGHTz	RAB14	8.83091e-07	1.84e-08	0.000119
UKB_460K.body_HEIGHTz	PHF19	7.77156e-15	0.054	1.64e-16
UKB_460K.body_HEIGHTz	PPP6C	3.67262e-13	7.59e-15	3.95e-07
UKB_460K.cov_SMOKING_STATUS	PPP6C	1.34379e-16	2.8e-18	9.83e-14
UKB_460K.other_MORNINGPERSON	DENND1A	2.3664e-08	4.93e-10	0.000281
UKB_460K.body_HEIGHTz	YLPM1	1.1232e-52	2.34e-54	2.93e-07
UKB_460K.body_BMIz	DCAF4	3.72025e-12	7.84e-11	8.38e-14
UKB_460K.body_HEIGHTz	FCF1	2.59679e-10	5.41e-12	0.0127
UKB_460K.body_HEIGHTz	NEK9	5.17429e-09	4.2e-10	1.51e-10
UKB_460K.body_HEIGHTz	ACYP1	2.616e-19	4.52e-06	5.45e-21
UKB_460K.body_HEIGHTz	NPC2	7.584e-35	1.58e-36	6.23e-18
UKB_460K.body_HEIGHTz	RP11-293M10.4	1.06085e-06	2.21e-08	1
UKB_460K.body_HEIGHTz	ACOT2	7.9368e-07	0.0919	1.67e-08
UKB_460K.body_HEIGHTz	AREL1	7.77156e-15	1.29e-16	1.56e-07
UKB_460K.body_HEIGHTz	MLH3	5.94505e-07	3.84e-05	1.24e-08
UKB_460K.body_HEIGHTz	TTLL5	8.48428e-25	2.62e-19	1.77e-26
UKB_460K.body_HEIGHTz	FLVCR2	4.44089e-16	0.145	7.63e-18
UKB_460K.body_HEIGHTz	DLST	1.59237e-10	3.35e-12	3.64e-10
UKB_460K.body_HEIGHTz	ZC2HC1C	2.7545e-09	6.15e-11	1.16e-09
UKB_460K.body_HEIGHTz	ALDH6A1	8.57092e-14	3.59e-07	1.75e-15
UKB_460K.body_HEIGHTz	EIF2B2	1.25842e-09	6.6e-06	3.03e-11
UKB_460K.body_BMIz	GPR75	4.4841e-08	9.41e-10	1.98e-07
UKB_460K.body_HEIGHTz	KLHL29	3.9968e-15	8.32e-17	1.54e-09
UKB_460K.body_HEIGHTz	DNMT3A	3.024e-59	0.000295	6.3e-61
UKB_460K.body_HEIGHTz	ATAD2B	1.368e-62	2.85e-64	0.00148
UKB_460K.body_HEIGHTz	ATL2	5.02755e-06	4.91e-07	1.75e-07
UKB_460K.pigment_TANNING	ATL2	2.1936e-17	4.05e-07	4.57e-19
UKB_460K.body_HEIGHTz	YIPF4	3.28665e-09	6.85e-11	0.0033
UKB_460K.body_BMIz	CRIPT	2.88525e-11	5.84e-07	9.73e-13
UKB_460K.body_HEIGHTz	CRIPT	1.17455e-20	2.74e-10	2.45e-22
UKB_460K.body_BMIz	FAM178A	2.31843e-05	4.83e-07	1
UKB_460K.body_HEIGHTz	FAM178A	4.992e-29	1.04e-30	1
UKB_460K.body_HEIGHTz	C10orf88	4.52638e-09	9.43e-11	2.42e-05
UKB_460K.body_HEIGHTz	FAM45A	4.3488e-28	0.988	9.06e-30
UKB_460K.body_HEIGHTz	KCNIP2	4.38704e-07	3.26e-08	1.27e-08
UKB_460K.body_HEIGHTz	CPN1	6.42457e-06	1.34e-07	1
UKB_460K.body_BMIz	C10orf95	4.06562e-10	0.00881	8.47e-12
UKB_460K.body_HEIGHTz	C10orf95	8.39998e-24	4.54e-12	1.75e-25
UKB_460K.body_HEIGHTz	GNA13	1.1424e-08	2.38e-10	1
UKB_460K.body_BMIz	HOXB5	2.19935e-12	4.58e-14	1
UKB_460K.body_HEIGHTz	HOXB5	5.76e-30	1.2e-31	1
BRCA	CRHR1	4.20998e-10	1.65e-10	5.37e-11
UKB_460K.body_HEIGHTz	CRHR1	3.94014e-28	7.62e-26	8.24e-30
UKB_460K.body_HEIGHTz	HOXB3	2.46726e-18	2.2e-19	6.71e-20
SCZ_Ruderfer2018	WDR55	1.65721e-06	1.87e-06	4.83e-08
UKB_460K.body_BMIz	SEC16B	1.79035e-11	4.66e-05	3.73e-13
UKB_460K.body_HEIGHTz	GORAB	3.98853e-10	7.39e-10	8.42e-12
SCZ_Ruderfer2018	SNX19	2.41155e-09	1.83e-09	1.21e-10
UKB_460K.body_BMIz	SNX19	1.30185e-12	1.04e-13	7.59e-14
UKB_460K.body_HEIGHTz	TP53AIP1	7.77156e-15	1.44e-16	1
UKB_460K.body_HEIGHTz	EPC1	1.0032e-07	2.09e-09	1
UKB_460K.body_HEIGHTz	CCDC77	3.24101e-11	6.32e-05	6.76e-13
UKB_460K.body_HEIGHTz	WBP4	1.05201e-08	3.59e-10	5.73e-10
SCZ_Ruderfer2018	FAM53C	2.4336e-08	0.101	5.07e-10
UKB_460K.body_HEIGHTz	MTERFD3	1.4979e-06	5.07e-07	3.33e-08
UKB_460K.body_HEIGHTz	CCDC53	2.38502e-19	1.7e-14	5.05e-21
UKB_460K.cov_SMOKING_STATUS	EPHX2	5.61534e-09	7.26e-05	1.17e-10
UKB_460K.body_HEIGHTz	UBIAD1	5.75988e-11	1.2e-12	4.7e-08
BRCA	CRISPLD1	2.13163e-14	4.19e-16	3.04e-05
UKB_460K.body_HEIGHTz	AKAP1	2.88658e-15	5.85e-17	0.296
UKB_460K.body_HEIGHTz	TEX14	8.49633e-07	1.77e-08	1
UKB_460K.body_HEIGHTz	ECHDC2	9.25486e-11	5.61e-12	4.01e-12
UKB_460K.body_HEIGHTz	PRB2	1.0896e-08	2.27e-10	1
UKB_460K.body_HEIGHTz	BCL2L14	1.0176e-08	2.12e-10	1
UKB_460K.body_BMIz	SEC22A	1.808e-06	0.00559	3.77e-08
UKB_460K.body_HEIGHTz	SEC22A	2.26966e-07	7.54e-07	6.14e-09
UKB_460K.body_HEIGHTz	POPDC2	8.44204e-07	1.76e-08	7.68e-05
UKB_460K.body_BMIz	CD80	2.24663e-06	4.68e-08	1
UKB_460K.body_HEIGHTz	CD80	1.70049e-05	3.54e-07	1
UKB_460K.body_HEIGHTz	DEPDC7	1.73757e-06	0.00104	3.62e-08
UKB_460K.body_HEIGHTz	HCRTR1	4.84801e-08	1.01e-09	1
UKB_460K.body_HEIGHTz	FABP3	9.11752e-07	1.9e-08	6.49e-05
UKB_460K.body_HEIGHTz	TMEM39B	6.67422e-12	1.39e-13	1
UKB_460K.body_HEIGHTz	CCRL2	6.24009e-11	1.3e-12	1
BRCA	CCR2	1.46901e-08	3.11e-10	1
UKB_460K.body_HEIGHTz	CCR2	4.99195e-11	1.04e-12	1
UKB_460K.body_HEIGHTz	PDS5A	1.23013e-13	1.16e-07	2.54e-15
UKB_460K.body_BMIz	TMEM54	1.56157e-07	3.28e-09	3.99e-07
UKB_460K.body_BMIz	POLK	2.12639e-32	4.56e-27	4.43e-34
UKB_460K.body_BMIz	MTIF3	2.25275e-11	4.96e-13	8.74e-12
UKB_460K.body_HEIGHTz	MTIF3	8.37992e-08	9.09e-08	1.78e-09
UKB_460K.body_HEIGHTz	MTERFD2	6.41174e-19	1.57e-19	1.46e-20
UKB_460K.body_HEIGHTz	PLG	2.74595e-06	5.72e-08	1
UKB_460K.body_HEIGHTz	KIAA1191	5.46216e-06	1.96e-07	5.42e-07
UKB_460K.body_HEIGHTz	COPA	2.80577e-07	6.08e-09	2.43e-07
UKB_460K.body_BMIz	RBBP6	3.73986e-06	7.79e-08	1
UKB_460K.body_HEIGHTz	RBBP6	1.272e-17	2.65e-19	1
UKB_460K.body_HEIGHTz	SERAC1	2.1024e-10	0.00999	4.38e-12
UKB_460K.body_BMIz	LDB3	2.56494e-06	0.00123	5.35e-08
UKB_460K.body_HEIGHTz	LRRC39	7.81063e-07	8.82e-06	1.9e-08
UKB_460K.body_HEIGHTz	CCDC18	4.7616e-17	0.000374	9.92e-19
UKB_460K.body_BMIz	RPAP2	3.08054e-05	6.46e-07	0.000147
UKB_460K.body_HEIGHTz	RPAP2	5.80797e-29	1.21e-30	2.05e-25
UKB_460K.body_HEIGHTz	NXPH1	7.536e-23	1.57e-24	1
UKB_460K.body_HEIGHTz	TWIST1	5.08982e-12	0.00492	1.06e-13
UKB_460K.body_HEIGHTz	C7orf49	1.4688e-07	0.621	3.06e-09
UKB_460K.body_HEIGHTz	CALD1	1.6944e-09	4.46e-05	3.53e-11
UKB_460K.body_BMIz	IFT81	3.47716e-09	2.75e-06	7.25e-11
UKB_460K.body_BMIz	HVCN1	3.05801e-06	6.37e-08	0.446
UKB_460K.body_HEIGHTz	CDKN2C	1.10749e-53	2.31e-55	1.96e-52
UKB_460K.body_BMIz	WWP1	2.67812e-06	6.53e-07	6.1e-08
UKB_460K.body_HEIGHTz	WWP1	1.61172e-05	5.43e-07	9.56e-07
UKB_460K.body_HEIGHTz	EBPL	2.08374e-56	3.11e-31	4.35e-58
UKB_460K.body_HEIGHTz	OPTN	7.9201e-11	1.65e-12	0.00078
UKB_460K.body_HEIGHTz	ATF1	4.0685e-17	1.95e-12	9.05e-19
UKB_460K.body_HEIGHTz	TSFM	6.84842e-39	2.2e-40	8.51e-40
UKB_460K.body_HEIGHTz	ARHGAP9	3.02402e-07	0.00196	6.3e-09
UKB_460K.body_BMIz	PFDN5	3.6192e-09	7.54e-11	0.848
UKB_460K.body_HEIGHTz	METTL21B	1.8747e-41	1.72e-35	3.91e-43
UKB_460K.body_HEIGHTz	METTL8	4.368e-38	4.74e-21	9.1e-40
UKB_460K.body_HEIGHTz	LPGAT1	3.15603e-12	6.57e-14	0.123
UKB_460K.body_BMIz	G0S2	4.18587e-11	8.72e-13	0.781
UKB_460K.body_HEIGHTz	EXOSC9	2.36269e-44	2.25e-35	4.96e-46
UKB_460K.body_HEIGHTz	B9D2	6.624e-39	5.45e-11	1.38e-40
UKB_460K.pigment_TANNING	RAB38	1.728e-08	3.6e-10	0.00063
UKB_460K.body_HEIGHTz	MXD4	6.432e-09	1.34e-10	1
UKB_460K.body_BMIz	PMS2P5	3.61489e-13	9.92e-11	9.29e-15
UKB_460K.body_HEIGHTz	FAM124B	4.6992e-41	9.79e-43	2.66e-15
UKB_460K.body_HEIGHTz	FAM210B	1.22702e-12	4.41e-10	3.24e-14
UKB_460K.body_HEIGHTz	SNX21	2.44715e-07	0.000649	5.1e-09
UKB_460K.body_BMIz	PREX1	9.60018e-07	2e-08	0.000942
UKB_460K.body_HEIGHTz	PREX1	7.68e-75	1.6e-76	4.04e-33
UKB_460K.body_HEIGHTz	ATP5E	4.10881e-10	8.56e-12	1
UKB_460K.body_BMIz	ARFGEF2	1.69892e-06	6.66e-08	7.61e-08
UKB_460K.body_HEIGHTz	ARFGEF2	3.7008e-65	3.95e-27	7.71e-67
UKB_460K.body_HEIGHTz	EDN3	2.0496e-09	4.27e-11	1
UKB_460K.body_HEIGHTz	CSE1L	2.9347e-57	8.26e-21	6.85e-59
UKB_460K.body_BMIz	STAU1	8.66663e-06	1.96e-07	2.28e-06
UKB_460K.body_HEIGHTz	STAU1	4.5168e-59	1.12e-44	9.41e-61
UKB_460K.body_HEIGHTz	DDX27	2.7263e-21	5.68e-23	7.99e-15
UKB_460K.body_HEIGHTz	BCAS4	4.272e-21	0.74	8.9e-23
UKB_460K.body_BMIz	PEPD	3.98493e-07	7.42e-06	8.38e-09
UKB_460K.body_BMIz	CHST8	2.40023e-06	5e-08	1
UKB_460K.body_HEIGHTz	STAMBP	1.65729e-05	3.45e-07	1
UKB_460K.body_HEIGHTz	MCEE	6.912e-19	1.44e-20	4.38e-14
UKB_460K.body_HEIGHTz	PAIP2B	8.688e-32	4.42e-19	1.81e-33
UKB_460K.body_HEIGHTz	SNRNP27	3.08198e-06	6.42e-08	0.0226
UKB_460K.body_HEIGHTz	LYPD3	7.2e-19	1.47e-08	1.5e-20
SCZ_Ruderfer2018	GRM4	8.35528e-06	1.74e-07	1
UKB_460K.body_HEIGHTz	TRERF1	3.15303e-14	6.46e-16	0.065
UKB_460K.body_HEIGHTz	RRP36	5.65092e-07	1.18e-08	1
UKB_460K.body_BMIz	SNRPC	2.97185e-46	1.84e-39	6.48e-48
UKB_460K.body_HEIGHTz	SNRPC	1.1232e-99	2.34e-101	1.71e-26
SCZ_Ruderfer2018	SLC17A1	3.2832e-09	6.84e-11	1
UKB_460K.body_HEIGHTz	PRICKLE4	2.6016e-23	5.42e-25	2.57e-18
UKB_460K.other_MORNINGPERSON	PRICKLE4	3.98159e-07	0.000598	8.82e-09
UKB_460K.body_BMIz	RPS10	1.2288e-28	2.56e-30	3.78e-14
UKB_460K.body_HEIGHTz	RPS10	9.648e-20	0.113	2.01e-21
UKB_460K.body_BMIz	MED20	9.52559e-07	0.00262	2e-08
UKB_460K.body_HEIGHTz	MED20	2.3616e-27	5.93e-17	4.92e-29
UKB_460K.pigment_TANNING	MED20	2.65429e-09	1.13e-05	8.54e-11
UKB_460K.body_BMIz	TBCC	5.08801e-08	1.06e-09	0.0039
UKB_460K.body_HEIGHTz	TBCC	3.144e-09	6.55e-11	0.0418
UKB_460K.body_BMIz	SPDEF	5.808e-37	1.21e-38	1
UKB_460K.body_HEIGHTz	TCP11	8.064e-49	1.68e-50	1
UKB_460K.body_HEIGHTz	MAD2L1BP	1.90958e-13	3.92e-15	1
UKB_460K.body_HEIGHTz	KLHDC3	1.7904e-17	3.73e-19	4.87e-08
UKB_460K.body_HEIGHTz	GNMT	2.02071e-11	4.21e-13	8.17e-08
UKB_460K.body_HEIGHTz	SSR1	2.85993e-13	0.00548	5.96e-15
UKB_460K.body_HEIGHTz	RIOK1	1.5648e-28	2.55e-12	3.26e-30
UKB_460K.body_HEIGHTz	EEF1E1	2.54401e-10	5.3e-12	0.00303
UKB_460K.body_HEIGHTz	OPN5	7.77156e-15	1.01e-16	1
UKB_460K.body_HEIGHTz	AC105760.3	7.87203e-08	1.64e-09	1
BRCA	BBS2	5.78675e-08	1.91e-06	1.22e-09
UKB_460K.body_BMIz	FAM193A	2.58412e-05	5.4e-07	0.00443
UKB_460K.body_HEIGHTz	FAM193A	7.10402e-08	1.48e-09	0.458
UKB_460K.body_BMIz	GRK4	9.01709e-07	6.04e-07	5.05e-08
UKB_460K.body_HEIGHTz	SOX9	1.9296e-18	0.056	4.02e-20
UKB_460K.body_HEIGHTz	SLC25A35	3.98475e-06	8.3e-08	1
BRCA	MSTO1	1.89588e-07	3.04e-07	4.02e-09
UKB_460K.body_HEIGHTz	OPRL1	8.32761e-07	1.74e-08	7.72e-06
UKB_460K.body_HEIGHTz	SLC2A4RG	1.00434e-05	4.15e-07	4.22e-07
UKB_460K.body_HEIGHTz	PAX8	1.60608e-06	3.37e-06	1.16e-07
UKB_460K.body_HEIGHTz	TNFSF9	2.41923e-10	5.04e-12	1
UKB_460K.body_HEIGHTz	RPL23	2.12162e-07	4.42e-09	0.64
UKB_460K.body_HEIGHTz	SH2D3A	9.50395e-11	3.76e-07	1.98e-12
AlzheimersProxyMetaIGAP_Marioni2018	VASP	1.0176e-09	0.00388	2.12e-11
UKB_460K.body_HEIGHTz	PAX1	5.856e-18	1.22e-19	1
UKB_460K.body_HEIGHTz	NKX2-4	4.79283e-13	9.92e-15	1
UKB_460K.body_HEIGHTz	PSMF1	6.34818e-07	3.83e-07	6.03e-08
UKB_460K.pigment_TANNING	NKX2-2	5.95366e-06	1.24e-07	1
UKB_460K.body_HEIGHTz	GFRA4	4.992e-10	1.04e-11	1
UKB_460K.body_HEIGHTz	LRRN4	2.5056e-45	5.22e-47	1
UKB_460K.body_HEIGHTz	BANF2	8.97978e-06	1.87e-07	1
UKB_460K.body_HEIGHTz	HNRNPR	4.6224e-21	9.63e-23	1
UKB_460K.body_HEIGHTz	MAX	2.4816e-46	5.17e-48	1
UKB_460K.body_BMIz	NECAB3	2.41438e-10	5.03e-12	1
UKB_460K.body_HEIGHTz	NECAB3	4.992e-72	1.04e-73	1
UKB_460K.pigment_TANNING	NECAB3	5.136e-189	1.07e-190	1
UKB_460K.body_HEIGHTz	RALY	5.76e-93	1.2e-94	1
UKB_460K.pigment_TANNING	RALY	1.8672e-155	3.89e-157	1
UKB_460K.body_HEIGHTz	C20orf173	7.2e-165	1.5e-166	1
UKB_460K.pigment_TANNING	C20orf173	4.848e-20	1.01e-21	1
UKB_460K.body_HEIGHTz	ERGIC3	1.20476e-227	8.52e-225	2.51e-229
UKB_460K.pigment_TANNING	ERGIC3	7.3478e-51	4.5e-52	2.32e-52
UKB_460K.body_HEIGHTz	BPIFB9P	2.2704e-57	4.73e-59	1
UKB_460K.pigment_TANNING	BPIFB9P	2.3184e-226	4.83e-228	1
UKB_460K.body_HEIGHTz	FAM83C	6.336e-256	1.32e-257	1
UKB_460K.pigment_TANNING	FAM83C	2.02506e-142	4.22e-144	1
UKB_460K.body_HEIGHTz	CEP250	8.88e-298	1.62e-274	1.85e-299
UKB_460K.pigment_TANNING	CEP250	5.76e-162	1.2e-163	1.64e-95
UKB_460K.pigment_TANNING	PLAGL2	7.68e-09	1.6e-10	1
UKB_460K.body_HEIGHTz	MMP24-AS1	2.8464e-301	2.31e-91	5.93e-303
UKB_460K.pigment_TANNING	MMP24-AS1	1.53586e-222	5.88e-98	3.2e-224
SCZ_Ruderfer2018	ST3GAL3	1.18128e-05	3.92e-07	6.89e-07
UKB_460K.body_HEIGHTz	ST3GAL3	3.81692e-07	7.97e-09	3.5e-06
UKB_460K.cov_SMOKING_STATUS	ST3GAL3	3.69186e-08	1.24e-08	8.2e-10
SCZ_Ruderfer2018	KLC1	1.62064e-09	4.68e-10	5.23e-11
UKB_460K.body_BMIz	KLC1	2.66454e-15	5.06e-14	5.97e-17
UKB_460K.body_HEIGHTz	KLC1	2.3952e-44	8.29e-33	4.99e-46
UKB_460K.cov_SMOKING_STATUS	KLC1	1.82153e-06	6.09e-07	8.64e-08
SCZ_Ruderfer2018	XRCC3	1.38872e-08	2.33e-08	5.11e-10
UKB_460K.body_BMIz	XRCC3	8.37637e-11	3.52e-12	7.75e-12
UKB_460K.body_HEIGHTz	XRCC3	4.0368e-25	8.53e-18	8.41e-27
UKB_460K.cov_SMOKING_STATUS	XRCC3	9.10572e-08	0.000139	1.94e-09
UKB_460K.body_HEIGHTz	PCID2	1.3488e-08	0.8	2.81e-10
UKB_460K.body_HEIGHTz	PROZ	3.75059e-05	7.8e-07	1
UKB_460K.body_HEIGHTz	SLURP1	1.008e-07	2.1e-09	1
UKB_460K.body_HEIGHTz	COX6B1	8.17679e-13	3.26e-10	3.98e-14
UKB_460K.body_HEIGHTz	CCR7	5.568e-10	1.16e-11	1
UKB_460K.body_HEIGHTz	NR1D1	5.55112e-16	1.16e-17	9.92e-07
UKB_460K.body_BMIz	PRDX5	2.10041e-06	9.29e-05	7.81e-08
UKB_460K.body_HEIGHTz	STAT5A	3.47038e-11	7.23e-13	0.976
UKB_460K.body_HEIGHTz	WNK4	1.4064e-09	2.93e-11	1
BRCA	BECN1	1.15656e-05	2.76e-07	1.89e-06
UKB_460K.body_HEIGHTz	BECN1	6.53921e-14	1.34e-15	6.09e-10
UKB_460K.body_BMIz	TRAP1	7.70934e-08	2.77e-06	3.36e-09
UKB_460K.body_HEIGHTz	TRAP1	7.39298e-12	7.61e-11	1.74e-13
UKB_460K.body_HEIGHTz	PCNXL4	1.4208e-49	7.58e-06	2.96e-51
UKB_460K.body_BMIz	ATG14	6.79651e-07	1.42e-08	2.01e-05
UKB_460K.body_HEIGHTz	ATG14	1.12843e-05	2.35e-07	0.0442
UKB_460K.body_HEIGHTz	KTN1	8.23785e-14	1.64e-15	0.293
UKB_460K.pigment_TANNING	KTN1	1.25766e-06	2.62e-08	0.003
UKB_460K.body_HEIGHTz	SIX1	5.856e-17	1.22e-18	1
UKB_460K.body_HEIGHTz	ZBTB1	4.1916e-09	0.016	8.8e-11
UKB_460K.body_HEIGHTz	TRMT5	3.68316e-05	7.66e-07	1
UKB_460K.body_BMIz	PRDM7	2.43818e-06	5.08e-08	1
UKB_460K.pigment_TANNING	PRDM7	0	0	1
UKB_460K.body_HEIGHTz	RHOT1	5.79034e-23	4.15e-23	1.52e-24
UKB_460K.body_HEIGHTz	EVI2A	8.37175e-34	1.77e-35	1.21e-33
UKB_460K.body_HEIGHTz	CANX	6.33602e-08	0.893	1.32e-09
UKB_460K.body_HEIGHTz	IPPK	3.18224e-37	1.28e-34	6.63e-39
UKB_460K.body_HEIGHTz	OMD	1.1376e-28	2.37e-30	1
UKB_460K.body_HEIGHTz	FGD3	3.2736e-24	6.82e-26	1.06e-14
UKB_460K.body_HEIGHTz	MASP1	2.328e-09	0.427	4.85e-11
UKB_460K.body_HEIGHTz	HELB	8.83217e-07	0.291	1.84e-08
UKB_460K.body_BMIz	YEATS4	1.09035e-06	5.82e-05	4.21e-08
UKB_460K.body_HEIGHTz	YEATS4	2.25623e-20	2.83e-15	4.85e-22
UKB_460K.body_HEIGHTz	IDUA	4.01815e-08	0.0096	8.51e-10
UKB_460K.body_HEIGHTz	UBR4	5.13734e-12	0.199	1.07e-13
UKB_460K.body_HEIGHTz	WFIKKN1	5.33773e-44	9.56e-41	1.78e-45
UKB_460K.cov_SMOKING_STATUS	WFIKKN1	2.12999e-08	3.26e-07	5.11e-10
UKB_460K.body_HEIGHTz	WDR24	1.3008e-68	5.67e-49	2.71e-70
UKB_460K.cov_SMOKING_STATUS	WDR24	3.24387e-10	2.08e-10	1.5e-11
UKB_460K.body_BMIz	MACF1	1.56935e-08	3.27e-10	2.07e-06
UKB_460K.body_BMIz	METTL16	1.11896e-05	2.33e-07	0.646
UKB_460K.body_BMIz	AAMP	8.64034e-07	1.8e-08	1
UKB_460K.body_HEIGHTz	AAMP	1.0368e-77	2.16e-79	1
UKB_460K.body_HEIGHTz	PNKD	6.19901e-47	3.4e-47	1.56e-48
BRCA	AKAP9	3.5304e-09	3.59e-10	1.61e-10
UKB_460K.body_HEIGHTz	AKAP9	3.2112e-47	6.69e-49	3.47e-17
UKB_460K.body_BMIz	POR	1.8285e-08	3.81e-10	0.00217
UKB_460K.body_BMIz	PMS2P3	3.43755e-30	1.1e-29	1.62e-31
UKB_460K.body_HEIGHTz	PMS2P3	3.60222e-07	2.34e-08	2.58e-08
UKB_460K.body_HEIGHTz	PEX1	1.0416e-68	0.172	2.17e-70
BRCA	MTERF	1.36321e-07	2.84e-09	1
UKB_460K.body_HEIGHTz	MTERF	4.344e-18	9.05e-20	1
BRCA	SGCE	3.95129e-11	5.61e-09	1.48e-12
BRCA	CASD1	1.4832e-09	3.09e-11	0.111
UKB_460K.body_HEIGHTz	CASD1	2.31827e-07	4.83e-09	8.37e-05
UKB_460K.body_HEIGHTz	SRD5A3	1.70485e-20	1.82e-14	5.6e-22
SCZ_Ruderfer2018	MGAT3	1.0447e-07	2.74e-09	1.06e-08
UKB_460K.body_HEIGHTz	MGAT3	2.22045e-15	6.96e-17	1.39e-16
UKB_460K.body_BMIz	TPST2	1.16044e-05	3.31e-07	8.95e-07
UKB_460K.body_HEIGHTz	APOBEC3F	2.19164e-05	4.67e-07	5.3e-05
UKB_460K.body_HEIGHTz	RIBC2	2.68795e-24	5.6e-26	1
UKB_460K.body_HEIGHTz	PRKRIP1	1.94384e-09	3.23e-06	4.05e-11
UKB_460K.other_MORNINGPERSON	PRKRIP1	2.87039e-09	0.00132	5.98e-11
UKB_460K.body_BMIz	FOXP2	8.58732e-09	3.18e-10	1
UKB_460K.body_HEIGHTz	CALU	3.53608e-06	0.004	8.06e-08
UKB_460K.body_HEIGHTz	OPN1SW	1.82889e-06	4.27e-07	1.23e-07
UKB_460K.body_HEIGHTz	GAD1	5.33062e-12	1.11e-13	1
UKB_460K.body_BMIz	HAT1	2.20547e-05	6.21e-07	1.76e-06
UKB_460K.pigment_TANNING	HERC2	3.8256e-246	3.6e-219	7.97e-248
UKB_460K.body_HEIGHTz	GDF2	3.5472e-09	7.39e-11	1
UKB_460K.body_HEIGHTz	EIF2AK4	3.49697e-09	0.000219	7.29e-11
UKB_460K.body_HEIGHTz	INO80	2.2935e-12	5.64e-14	3.12e-13
UKB_460K.body_HEIGHTz	VPS13C	1.75065e-19	1.25e-19	4e-21
UKB_460K.body_HEIGHTz	ISLR	3.312e-34	2.98e-12	6.9e-36
UKB_460K.body_BMIz	LOXL1	4.46889e-07	9.31e-09	0.884
UKB_460K.body_HEIGHTz	LOXL1	2.3232e-19	4.84e-21	2.86e-08
UKB_460K.body_HEIGHTz	COPB1	3.43064e-20	1.8e-18	7.15e-22
UKB_460K.body_HEIGHTz	PSMA1	6.66134e-16	1.55e-17	1
UKB_460K.body_HEIGHTz	SUMF2	3.2191e-07	5.05e-06	6.72e-09
UKB_460K.body_BMIz	BBOX1	3.1776e-17	6.62e-19	1
UKB_460K.body_HEIGHTz	MYOD1	5.08473e-11	1.06e-12	1
UKB_460K.body_HEIGHTz	SERGEF	5.75959e-11	2.19e-11	1.88e-12
UKB_460K.body_HEIGHTz	SOX15	8.23785e-14	7.33e-05	1.67e-15
UKB_460K.body_BMIz	RPAIN	3.60393e-06	5.3e-05	7.97e-08
UKB_460K.body_HEIGHTz	SHBG	2.85604e-07	5.95e-09	1
UKB_460K.other_MORNINGPERSON	CCL4	3.92569e-06	0.000247	8.18e-08
UKB_460K.body_BMIz	MRM1	9.60003e-10	2e-11	0.00212
UKB_460K.body_HEIGHTz	CDKN2D	1.55512e-08	3.24e-10	0.000121
UKB_460K.body_HEIGHTz	ADCY4	3.18236e-46	5.65e-43	6.63e-48
UKB_460K.body_HEIGHTz	RAB2B	8.54694e-12	1.78e-13	1.65e-07
UKB_460K.body_HEIGHTz	AJUBA	2.00178e-05	7.98e-07	8.72e-07
UKB_460K.body_HEIGHTz	CDO1	1.73759e-47	9.26e-13	3.62e-49
UKB_460K.body_BMIz	REEP5	2.41948e-08	2.97e-09	9.37e-10
UKB_460K.body_HEIGHTz	REEP5	8.23375e-17	3e-13	1.72e-18
UKB_460K.body_HEIGHTz	ASH2L	2.22243e-10	4.63e-12	1
UKB_460K.body_BMIz	TTI2	1.96018e-05	4.08e-07	0.944
UKB_460K.body_HEIGHTz	TMEM8A	3.54567e-10	0.0808	7.39e-12
UKB_460K.body_HEIGHTz	DOHH	1.03677e-06	3.06e-08	1.58e-06
BRCA	MAU2	3.00035e-06	0.307	6.69e-08
UKB_460K.body_BMIz	MAU2	1.98737e-06	4.14e-08	0.0183
UKB_460K.body_HEIGHTz	MAU2	5.088e-48	1.06e-49	1.99e-11
UKB_460K.body_HEIGHTz	NXNL2	1.78746e-14	3.94e-16	1
UKB_460K.body_HEIGHTz	CNN1	1.90727e-05	3.97e-07	1
UKB_460K.body_HEIGHTz	CDC16	3.54326e-44	7.11e-45	1.94e-45
UKB_460K.body_HEIGHTz	THEM6	7.17452e-09	1.63e-09	3.02e-10
AlzheimersProxyMetaIGAP_Marioni2018	PVRL2	4.2624e-20	0.0603	8.88e-22
AlzheimersProxyMetaIGAP_Marioni2018	APOE	8.976e-105	1.87e-106	1
UKB_460K.body_HEIGHTz	APOC1	4.5696e-09	9.52e-11	1
UKB_460K.body_HEIGHTz	XPO7	5.37729e-06	1.12e-07	1
BRCA	NCAN	3.42757e-05	7.13e-07	1
UKB_460K.body_BMIz	NCAN	1.74529e-06	3.76e-08	1
UKB_460K.body_HEIGHTz	NCAN	1.8768e-52	3.91e-54	1
UKB_460K.body_HEIGHTz	GTPBP3	2.11275e-13	0.0209	4.38e-15
UKB_460K.body_HEIGHTz	TULP4	2.8752e-19	6.8e-08	5.99e-21
UKB_460K.body_HEIGHTz	SNX9	5.04e-18	0.554	1.05e-19
UKB_460K.body_BMIz	ARPC1B	1.6825e-06	1.36e-05	3.52e-08
UKB_460K.body_HEIGHTz	FCHO1	2.0369e-06	4.55e-08	6.42e-07
UKB_460K.body_BMIz	MAP1S	2.48893e-05	5.18e-07	0.0907
UKB_460K.body_HEIGHTz	MAP1S	2.00629e-05	7.7e-07	2.39e-06
UKB_460K.body_HEIGHTz	PXDN	2.41807e-13	5.04e-15	5.79e-11
BRCA	SSBP4	6.39372e-27	3.27e-25	2.79e-28
UKB_460K.body_HEIGHTz	SSBP4	2.76327e-22	1.22e-22	6.53e-24
UKB_460K.body_BMIz	KIAA1683	2.41913e-06	0.000629	5.04e-08
BRCA	LSM4	3.0816e-24	6.42e-26	0.212
UKB_460K.body_HEIGHTz	LSM4	9.99201e-16	2.04e-17	0.627
BRCA	JUND	1.27681e-07	2.66e-09	1
UKB_460K.body_BMIz	JUND	2.28504e-06	4.76e-08	1
UKB_460K.body_HEIGHTz	ZNF557	7.152e-33	0.00388	1.49e-34
UKB_460K.body_HEIGHTz	ATXN10	4.01815e-06	3.61e-07	1.09e-07
UKB_460K.body_HEIGHTz	CEP85	4.89595e-17	0.00414	1.02e-18
UKB_460K.body_HEIGHTz	TAF4	2.2894e-07	5.01e-05	4.77e-09
UKB_460K.body_HEIGHTz	ASS1	1.08481e-07	2.26e-09	1
UKB_460K.body_HEIGHTz	C16orf13	2.81546e-57	5.88e-59	3.35e-56
UKB_460K.cov_SMOKING_STATUS	C16orf13	4.48573e-10	7.16e-08	2.86e-11
UKB_460K.body_HEIGHTz	CCDC62	1.728e-51	3.6e-53	1
UKB_460K.body_HEIGHTz	C19orf66	2.70734e-06	0.000766	5.64e-08
UKB_460K.body_BMIz	C12orf65	1.12306e-08	1.81e-06	2.34e-10
UKB_460K.body_HEIGHTz	C12orf65	1.95872e-57	3.5e-53	5.14e-59
BRCA	UBE4B	4.1376e-18	8.62e-20	6.96e-08
UKB_460K.body_HEIGHTz	UBE4B	1.84681e-08	1.19e-07	3.86e-10
UKB_460K.body_HEIGHTz	HSD17B3	5.472e-108	1.14e-109	1.91e-73
UKB_460K.body_HEIGHTz	HABP4	1.968e-112	6.88e-100	4.1e-114
UKB_460K.body_HEIGHTz	POLN	1.06543e-08	2.22e-10	1.39e-06
UKB_460K.body_HEIGHTz	AAR2	1.5456e-162	3.22e-164	1
UKB_460K.pigment_TANNING	AAR2	1.416e-26	2.95e-28	1
UKB_460K.body_HEIGHTz	RBM39	2.4912e-140	6.76e-71	5.19e-142
UKB_460K.pigment_TANNING	RBM39	1.17119e-31	2.44e-33	4.29e-28
UKB_460K.body_HEIGHTz	ACSS2	6.432e-159	1.03e-100	1.34e-160
UKB_460K.pigment_TANNING	ACSS2	1.8528e-108	3.76e-63	3.86e-110
UKB_460K.body_HEIGHTz	HIGD1B	2.26041e-12	0.107	4.71e-14
BRCA	ZNF428	4.65739e-13	9.73e-15	1
UKB_460K.body_HEIGHTz	CHMP1A	3.648e-39	4.12e-06	7.6e-41
UKB_460K.pigment_TANNING	CHMP1A	0	0	0
UKB_460K.body_HEIGHTz	SLC34A1	5.376e-44	1.12e-45	1
UKB_460K.body_HEIGHTz	PRR7	3.23522e-10	6.74e-12	0.00359
UKB_460K.body_HEIGHTz	CAP1	4.99195e-11	0.000616	1.04e-12
UKB_460K.body_HEIGHTz	PPT1	2.33055e-09	5.16e-11	1.64e-09
UKB_460K.body_BMIz	TRAF3	3.6417e-09	4.39e-08	7.6e-11
UKB_460K.body_HEIGHTz	TRAF3	1.5648e-09	0.318	3.26e-11
UKB_460K.cov_SMOKING_STATUS	TRAF3	2.99112e-05	6.32e-07	4.06e-05
UKB_460K.body_HEIGHTz	EMR3	6.81818e-06	1.42e-07	1
UKB_460K.body_HEIGHTz	KIF3A	1.7856e-33	3.72e-35	1.02e-27
UKB_460K.body_HEIGHTz	TUBG1	3.39062e-13	0.00317	9.6e-15
UKB_460K.body_HEIGHTz	PSMC3IP	6.19218e-07	1.29e-08	1
SCZ_Ruderfer2018	NDUFA2	1.80738e-05	3.8e-07	1
UKB_460K.body_BMIz	ACAP3	1.6992e-08	3.54e-10	0.403
UKB_460K.body_HEIGHTz	CA6	1.0032e-10	2.09e-12	1
UKB_460K.body_HEIGHTz	STARD3	6.11622e-13	1.27e-14	5.35e-08
UKB_460K.body_HEIGHTz	CHD1L	1.0512e-17	2.58e-07	2.19e-19
UKB_460K.body_HEIGHTz	FMO5	3.27836e-09	7.95e-06	6.83e-11
BRCA	PIAS3	9.42542e-09	1.94e-05	2.71e-10
UKB_460K.body_HEIGHTz	PRKAB2	1.78746e-14	3.08e-16	7.52e-06
BRCA	RBM8A	2.23682e-07	4.66e-09	0.447
UKB_460K.body_HEIGHTz	FSHB	2.208e-20	4.6e-22	1
UKB_460K.other_MORNINGPERSON	ZNF132	4.51002e-06	3.65e-07	3.31e-07
SCZ_Ruderfer2018	LLGL1	1.1188e-05	2.33e-07	0.00397
UKB_460K.body_HEIGHTz	LLGL1	4.6944e-23	7.54e-11	9.78e-25
UKB_460K.body_HEIGHTz	NR0B2	2.136e-27	4.45e-29	1
UKB_460K.body_HEIGHTz	LRRC9	2.00284e-13	4.15e-15	1
UKB_460K.body_HEIGHTz	GCH1	4.44089e-16	8.56e-18	0.000145
UKB_460K.body_HEIGHTz	LRRC41	2.2176e-16	4.62e-18	1
UKB_460K.body_BMIz	ACACA	7.24716e-10	1.51e-11	1.29e-07
UKB_460K.body_HEIGHTz	HSD17B7	2.7158e-07	5.7e-09	7.65e-07
UKB_460K.body_HEIGHTz	POPDC3	5.52014e-07	1.15e-08	1
UKB_460K.body_BMIz	FIGNL1	2.0016e-06	0.00384	4.18e-08
UKB_460K.other_MORNINGPERSON	FIGNL1	1.26709e-06	2.26e-06	6.06e-08
UKB_460K.body_HEIGHTz	ITGB4	1.2288e-19	2.56e-21	5.75e-05
UKB_460K.body_HEIGHTz	H3F3B	2.41225e-05	5.02e-07	1
UKB_460K.body_HEIGHTz	EIF5A	6.18394e-13	2.26e-09	1.29e-14
UKB_460K.body_HEIGHTz	CLEC10A	5.76e-47	1.2e-48	1
UKB_460K.body_HEIGHTz	ERAL1	4.8481e-11	1.01e-12	1
UKB_460K.body_HEIGHTz	PCNA	1.85143e-21	7.34e-12	6e-23
UKB_460K.body_BMIz	ARHGEF11	8.64032e-07	1.8e-08	0.216
UKB_460K.body_HEIGHTz	ARHGEF11	5.60967e-06	1.17e-07	0.595
UKB_460K.body_BMIz	IGHMBP2	3.79583e-09	4.68e-09	1.48e-10
UKB_460K.body_HEIGHTz	IGHMBP2	2.49117e-10	0.00074	5.19e-12
UKB_460K.pigment_TANNING	IGHMBP2	6.16485e-12	8.46e-06	1.29e-13
UKB_460K.body_HEIGHTz	ALDH3B2	1.90555e-08	3.97e-10	1
UKB_460K.body_HEIGHTz	MTL5	1.57363e-12	3.3e-14	1
UKB_460K.pigment_TANNING	MTL5	3.44169e-15	7.21e-17	1
BRCA	MMACHC	2.18849e-06	1.34e-07	6.92e-08
UKB_460K.body_HEIGHTz	MMACHC	5.15143e-14	2.06e-13	1.05e-15
BRCA	MUTYH	3.55609e-06	2.96e-07	9.9e-08
UKB_460K.body_BMIz	MUTYH	3.19612e-08	0.0259	6.66e-10
UKB_460K.body_HEIGHTz	MUTYH	3.1344e-22	6.41e-05	6.53e-24
UKB_460K.body_HEIGHTz	RSG1	1.56837e-05	4.35e-07	2.63e-06
UKB_460K.other_MORNINGPERSON	NMUR2	8.16e-09	1.7e-10	1
UKB_460K.body_HEIGHTz	XPO4	1.7232e-16	3.59e-18	1.65e-12
UKB_460K.body_HEIGHTz	PEMT	7.57394e-13	1.58e-14	3.45e-12
UKB_460K.other_MORNINGPERSON	PEMT	2.01602e-07	4.2e-09	0.0278
UKB_460K.body_HEIGHTz	CCNA1	4.05608e-07	8.45e-09	1
UKB_460K.body_HEIGHTz	COG6	2.66454e-15	2.15e-12	5.72e-17
UKB_460K.body_BMIz	SPG20	5.8502e-06	1.22e-07	0.000111
UKB_460K.body_HEIGHTz	SPG20	1.27904e-11	6.69e-13	4.53e-13
UKB_460K.body_BMIz	KL	2.0258e-11	0.226	4.22e-13
UKB_460K.body_HEIGHTz	KL	2.08802e-07	0.375	4.35e-09
BRCA	FAM83F	2.3324e-06	4.89e-08	1
UKB_460K.body_HEIGHTz	MKRN1	3.41335e-06	7.11e-08	1
UKB_460K.body_HEIGHTz	MICALCL	2.00829e-05	4.18e-07	1
UKB_460K.body_HEIGHTz	SBF2	2.10942e-14	0.0954	4.47e-16
UKB_460K.body_HEIGHTz	RRAS2	2.952e-25	4.52e-14	6.15e-27
UKB_460K.body_HEIGHTz	DPF2	1.56131e-20	2.18e-10	3.37e-22
UKB_460K.body_BMIz	C14orf159	2.16965e-11	0.00549	4.52e-13
UKB_460K.body_HEIGHTz	VRTN	3.3696e-20	7.02e-22	1
UKB_460K.body_HEIGHTz	LOXL2	1.59449e-21	3.78e-12	3.48e-23
UKB_460K.body_BMIz	THUMPD3	1.77084e-06	0.099	3.69e-08
UKB_460K.body_HEIGHTz	THUMPD3	8.15621e-10	4.24e-07	3.97e-11
BRCA	BHLHE40	4.16849e-09	8.69e-11	0.000179
BRCA	ARL8B	9.40836e-07	1.96e-08	0.0297
UKB_460K.body_BMIz	GSTM1	2.68606e-06	0.0229	5.86e-08
PASS_Coronary_Artery_Disease	PSRC1	2.78797e-08	0.00562	6.98e-10
UKB_460K.body_HEIGHTz	PSRC1	7.86948e-12	1.18e-05	3.14e-13
UKB_460K.other_MORNINGPERSON	PSRC1	2.8776e-08	8.49e-10	2.04e-09
UKB_460K.body_BMIz	SORT1	1.48329e-06	3.09e-08	0.0144
UKB_460K.body_HEIGHTz	WNT2B	4.65454e-25	0.0753	1.01e-26
UKB_460K.pigment_TANNING	LAMTOR5	7.20001e-09	1.5e-10	0.257
BRCA	ADAM30	3.06681e-05	6.38e-07	1
UKB_460K.pigment_TANNING	NOTCH2	1.29608e-06	0.143	2.7e-08
UKB_460K.body_HEIGHTz	SLC38A2	1.39202e-10	2.9e-12	1
UKB_460K.body_HEIGHTz	YWHAQ	1.35839e-08	2.83e-10	4.17e-05
UKB_460K.body_HEIGHTz	GRHL1	5.856e-24	0.00211	1.22e-25
UKB_460K.body_HEIGHTz	ROCK2	1.10885e-06	2.31e-08	0.00918
UKB_460K.body_HEIGHTz	IAH1	1.38758e-17	0.566	4.97e-19
UKB_460K.body_BMIz	CDC73	3.10085e-07	6.46e-09	1
UKB_460K.body_BMIz	TIMM17A	1.60684e-07	3.41e-09	1.84e-07
UKB_460K.body_HEIGHTz	RBM17	3.38828e-05	7.07e-07	0.000226
UKB_460K.pigment_TANNING	RBM17	1.7136e-08	3.57e-10	0.53
UKB_460K.body_BMIz	TMEM241	3.78239e-17	7.88e-19	5.32e-12
UKB_460K.body_HEIGHTz	TMEM241	1.2048e-64	2.38e-35	2.51e-66
UKB_460K.body_HEIGHTz	RERG	1.67162e-05	3.48e-07	0.259
UKB_460K.body_HEIGHTz	SLCO1B1	4.18081e-08	8.71e-10	1
UKB_460K.body_HEIGHTz	MYBPC3	8.688e-23	1.81e-24	1
UKB_460K.body_HEIGHTz	DDB2	1.3152e-16	0.455	2.74e-18
UKB_460K.body_BMIz	ACP2	9.79173e-17	9.16e-14	2.04e-18
UKB_460K.body_HEIGHTz	ACP2	6.95989e-32	9.55e-29	1.45e-33
UKB_460K.body_HEIGHTz	SPOCD1	4.4112e-17	9.19e-19	1
UKB_460K.body_BMIz	PHC2	9.31204e-08	0.0303	1.94e-09
UKB_460K.body_HEIGHTz	PHC2	9.89031e-12	0.365	2.06e-13
UKB_460K.cov_SMOKING_STATUS	PHC2	1.82401e-07	0.0206	3.8e-09
UKB_460K.body_HEIGHTz	BTF3L4	1.94289e-13	3.97e-15	0.000138
UKB_460K.body_HEIGHTz	TIMM10	7.40792e-08	3.82e-07	1.86e-09
AlzheimersProxyMetaIGAP_Marioni2018	GIF	5.76161e-12	1.2e-13	1
UKB_460K.body_HEIGHTz	TMEM258	1.6199e-22	3.38e-24	6.99e-19
UKB_460K.body_HEIGHTz	TMEM165	1.82092e-23	2.05e-22	5.43e-25
UKB_460K.body_HEIGHTz	ARHGAP32	3.33067e-15	7.53e-16	7.72e-17
UKB_460K.body_HEIGHTz	ACRV1	1.58035e-05	3.29e-07	1
UKB_460K.body_HEIGHTz	RFK	7.77156e-15	1.17e-16	1.48e-12
UKB_460K.body_HEIGHTz	NAA35	2.0736e-17	4.32e-19	0.112
UKB_460K.body_HEIGHTz	GOLM1	2.44249e-15	1.54e-05	5.19e-17
UKB_460K.body_HEIGHTz	HNF1A	2.23703e-06	4.66e-08	1
UKB_460K.body_BMIz	POM121C	3.20802e-30	1.39e-21	1.15e-31
UKB_460K.body_HEIGHTz	POM121C	1.83657e-07	0.000296	3.99e-09
SCZ_Ruderfer2018	RINT1	2.05936e-06	4.29e-08	0.0261
UKB_460K.body_HEIGHTz	RINT1	1.39678e-05	2.91e-07	0.000468
UKB_460K.body_BMIz	BAI3	1.50608e-06	4.12e-08	1.32e-07
UKB_460K.body_HEIGHTz	MRAP2	2.43006e-12	5.06e-14	0.126
UKB_460K.body_HEIGHTz	AMHR2	2.85983e-05	5.95e-07	1
UKB_460K.body_HEIGHTz	TSPAN31	7.872e-36	1.64e-37	6.99e-28
UKB_460K.body_HEIGHTz	B4GALNT1	2.42094e-18	4.65e-10	5.14e-20
UKB_460K.body_HEIGHTz	TFCP2	1.35362e-10	0.25	2.82e-12
UKB_460K.body_HEIGHTz	PAN2	5.712e-31	9.83e-22	1.19e-32
UKB_460K.body_HEIGHTz	SLC26A10	2.75037e-21	1e-07	5.73e-23
UKB_460K.body_HEIGHTz	OS9	2.2752e-32	4.74e-34	3.02e-24
UKB_460K.body_BMIz	HEY2	2.10995e-10	2.22e-08	6.31e-12
UKB_460K.body_HEIGHTz	HEY2	5.52864e-27	6.45e-19	1.16e-28
UKB_460K.body_HEIGHTz	TEC	5.75948e-07	0.83	1.2e-08
UKB_460K.body_HEIGHTz	PRADC1	6.91216e-11	1.44e-12	5.32e-05
UKB_460K.body_HEIGHTz	CCDC142	1.39201e-07	0.0714	2.9e-09
UKB_460K.body_HEIGHTz	GNS	4.44089e-16	3.84e-17	1.29e-17
UKB_460K.body_HEIGHTz	MPHOSPH6	1.46225e-29	3.33e-29	3.49e-31
UKB_460K.body_HEIGHTz	KIAA1614	1.19067e-05	2.48e-07	0.000975
UKB_460K.body_HEIGHTz	NPL	2.0256e-23	4.22e-25	1
UKB_460K.body_HEIGHTz	PIGC	8.304e-65	1.95e-59	1.73e-66
UKB_460K.body_HEIGHTz	LAMC1	3.63041e-26	2.14e-27	1.86e-27
UKB_460K.body_HEIGHTz	MRPL44	8.21567e-10	1.4e-10	1.95e-11
UKB_460K.body_HEIGHTz	CHRND	2.4144e-31	5.03e-33	1
UKB_460K.body_BMIz	TTLL4	6.53184e-07	5.08e-07	1.73e-08
UKB_460K.body_HEIGHTz	TTLL4	1.224e-56	1.86e-47	2.55e-58
UKB_460K.body_BMIz	USP37	8.3112e-08	7.2e-09	7.42e-09
UKB_460K.body_HEIGHTz	USP37	5.328e-64	1.07e-49	1.11e-65
UKB_460K.body_BMIz	DNAJB2	1.71979e-05	3.58e-07	1
UKB_460K.body_HEIGHTz	WNT10A	6.48e-68	1.35e-69	1
UKB_460K.body_HEIGHTz	TMBIM1	5.08169e-50	5.51e-38	1.07e-51
UKB_460K.body_BMIz	CYP27A1	4.01538e-08	1.21e-09	4.34e-09
UKB_460K.body_HEIGHTz	CYP27A1	2.2128e-101	4.34e-78	4.61e-103
UKB_460K.body_HEIGHTz	EIF4E2	2.2416e-28	2.96e-08	4.67e-30
UKB_460K.body_HEIGHTz	ARMC9	1.35801e-08	0.372	2.84e-10
UKB_460K.body_HEIGHTz	GCC2	3.21901e-09	3.32e-09	1.03e-10
UKB_460K.body_HEIGHTz	ANKRD36	2.54912e-08	0.0174	5.44e-10
UKB_460K.body_HEIGHTz	EPC2	8.96647e-11	1.87e-12	1.72e-09
UKB_460K.body_HEIGHTz	DRAM1	9.91896e-21	1.21e-19	2.07e-22
UKB_460K.body_HEIGHTz	RNASEH2B	2.58682e-13	0.0124	5.38e-15
UKB_460K.body_HEIGHTz	LRCH1	4.72228e-10	5.44e-10	1.03e-11
UKB_460K.body_HEIGHTz	SUCLA2	3.95514e-09	6.13e-06	8.24e-11
UKB_460K.body_HEIGHTz	ITM2B	1.02696e-13	2.12e-15	1
UKB_460K.body_HEIGHTz	RCBTB2	9.74367e-09	2.03e-10	7.56e-06
UKB_460K.body_HEIGHTz	C7orf25	2.24385e-05	4.67e-07	1
UKB_460K.body_HEIGHTz	TTYH3	5.328e-19	1.11e-20	0.00272
UKB_460K.body_HEIGHTz	ALPK3	1.1712e-18	2.61e-06	2.44e-20
UKB_460K.body_HEIGHTz	NMT1	7.77599e-38	2.18e-25	1.62e-39
UKB_460K.body_HEIGHTz	TACO1	1.08e-20	2.25e-22	1
UKB_460K.body_BMIz	DCAF7	5.28365e-09	1.16e-08	1.8e-10
UKB_460K.body_HEIGHTz	DCAF7	1.2432e-156	6.92e-131	2.59e-158
UKB_460K.body_BMIz	LIMD2	9.62824e-06	2.01e-07	0.000106
UKB_460K.body_HEIGHTz	LIMD2	3.6768e-68	7.66e-70	1.36e-09
AlzheimersProxyMetaIGAP_Marioni2018	BIN1	5.37552e-10	2.83e-07	1.12e-11
UKB_460K.body_HEIGHTz	UGGT1	1.86966e-19	9.16e-20	5.31e-21
UKB_460K.body_HEIGHTz	KIAA0368	1.1472e-09	2.39e-11	1
UKB_460K.body_HEIGHTz	SMC2	4.22967e-08	2.45e-08	3.93e-09
UKB_460K.body_HEIGHTz	OR1J1	8.976e-09	1.87e-10	1
UKB_460K.body_HEIGHTz	ANGPTL2	4.41469e-12	9.2e-14	0.000126
UKB_460K.body_HEIGHTz	PRPF4	1.77206e-06	2.82e-07	8.33e-08
UKB_460K.body_BMIz	TEX10	5.10703e-15	1.74e-16	2.61e-16
UKB_460K.body_HEIGHTz	RABEPK	1.10399e-07	0.386	2.3e-09
UKB_460K.cov_SMOKING_STATUS	RABEPK	9.10665e-10	0.0158	2.08e-11
UKB_460K.cov_SMOKING_STATUS	GOLGA1	2.03501e-09	4.75e-07	4.24e-11
UKB_460K.cov_SMOKING_STATUS	ARPC5L	5.12605e-07	6.65e-06	1.07e-08
UKB_460K.body_HEIGHTz	DSCC1	2.15988e-23	7.21e-14	4.5e-25
BRCA	MYC	1.9056e-22	3.97e-24	1
UKB_460K.body_HEIGHTz	NOV	2.46944e-38	9.53e-40	1.95e-39
UKB_460K.body_HEIGHTz	TLN1	8.25573e-08	4.94e-05	1.72e-09
UKB_460K.body_HEIGHTz	SIT1	1.2576e-24	2.62e-26	1
UKB_460K.body_HEIGHTz	SPAG8	4.578e-22	9.57e-24	2.81e-21
UKB_460K.body_HEIGHTz	TMEM8B	3.12493e-18	1.87e-16	7.04e-20
UKB_460K.body_HEIGHTz	FRS3	6.4807e-12	2.86e-07	1.35e-13
UKB_460K.other_MORNINGPERSON	HCRTR2	4.11449e-13	8.55e-15	1
UKB_460K.cov_SMOKING_STATUS	TTC29	6.67409e-06	1.39e-07	1
UKB_460K.body_HEIGHTz	SLCO2B1	3.31213e-12	0.523	6.9e-14
UKB_460K.body_HEIGHTz	NARS2	2.92302e-05	6.56e-07	1.71e-05
UKB_460K.pigment_TANNING	NARS2	6.14165e-06	3.38e-07	3.16e-07
UKB_460K.body_HEIGHTz	TRIM29	4.77121e-08	9.94e-10	0.231
UKB_460K.body_BMIz	SLC37A4	2.7207e-07	7.05e-05	5.67e-09
UKB_460K.body_HEIGHTz	RDX	2.06439e-05	7.49e-07	0.00051
BRCA	PPP2R1B	2.61545e-06	4.87e-07	1.85e-07
UKB_460K.body_HEIGHTz	FDX1	2.6783e-09	6.93e-05	5.58e-11
UKB_460K.body_BMIz	MAP2K5	3.65008e-27	2.57e-21	7.81e-29
UKB_460K.body_HEIGHTz	NUSAP1	1.24219e-30	6.01e-22	2.6e-32
UKB_460K.body_BMIz	NDUFAF1	1.79502e-06	6.33e-07	1.27e-07
UKB_460K.body_HEIGHTz	NDUFAF1	3.63906e-30	2.47e-24	7.91e-32
UKB_460K.body_HEIGHTz	RTF1	5.47199e-17	1.14e-18	5.33e-13
UKB_460K.body_HEIGHTz	PARP6	2.57181e-33	2.79e-31	5.36e-35
UKB_460K.body_BMIz	ADAM10	9.04166e-08	2.95e-09	7.51e-09
UKB_460K.body_HEIGHTz	STRA6	2.91759e-05	6.07e-07	1
UKB_460K.body_BMIz	CYP19A1	6.28826e-11	1.31e-12	1
UKB_460K.body_HEIGHTz	CYP19A1	2.5872e-21	5.39e-23	1
UKB_460K.cov_SMOKING_STATUS	SEMA6D	3.87376e-11	0.00546	8.07e-13
UKB_460K.body_HEIGHTz	SPTBN5	7.61542e-08	0.00546	1.59e-09
UKB_460K.body_HEIGHTz	GCHFR	1.3392e-10	0.517	2.79e-12
UKB_460K.body_HEIGHTz	BCAR3	8.11192e-09	1.69e-10	2e-05
UKB_460K.body_BMIz	TTLL7	2.85836e-06	0.00764	5.96e-08
UKB_460K.body_HEIGHTz	FNBP1L	2.44249e-15	1.1e-07	4.99e-17
UKB_460K.body_HEIGHTz	CCBL2	5.37713e-54	1.41e-50	1.51e-55
UKB_460K.body_HEIGHTz	GTF2B	1.3536e-32	2.82e-34	1
UKB_460K.body_BMIz	GIPC2	5.38569e-13	2.45e-14	2.07e-14
UKB_460K.body_HEIGHTz	GIPC2	3.33067e-16	7.19e-18	2.35e-16
UKB_460K.body_HEIGHTz	IFT172	7.77156e-15	0.0384	1.15e-16
UKB_460K.body_BMIz	EPT1	4.50751e-14	9.59e-16	0.00274
UKB_460K.body_HEIGHTz	CGREF1	2.01117e-07	0.000497	4.19e-09
BRCA	ADCY3	1.30283e-10	9.26e-06	3.27e-12
UKB_460K.body_BMIz	ADCY3	1.48317e-75	3.44e-41	3.09e-77
UKB_460K.body_HEIGHTz	ADCY3	1.176e-122	8.86e-52	2.45e-124
UKB_460K.pigment_TANNING	ADCY3	1.84163e-09	2.53e-07	3.88e-11
UKB_460K.body_HEIGHTz	PNPT1	5.952e-24	1.24e-25	9.87e-10
UKB_460K.body_HEIGHTz	DYNC2LI1	2.42196e-08	5.05e-10	9.2e-07
UKB_460K.body_HEIGHTz	SMEK2	2.66454e-15	1.2e-07	5.42e-17
UKB_460K.body_HEIGHTz	CYP1B1	2.72154e-08	2.28e-05	5.67e-10
UKB_460K.pigment_TANNING	CYP1B1	7.776e-28	7.44e-09	1.62e-29
UKB_460K.body_HEIGHTz	ACTR2	6.19201e-08	1.29e-09	0.0617
UKB_460K.body_HEIGHTz	PREPL	3.3792e-20	6.5e-13	7.04e-22
UKB_460K.other_MORNINGPERSON	PREPL	2.02826e-07	1.56e-07	5.7e-09
UKB_460K.body_BMIz	SLC3A1	1.41569e-06	2.95e-08	1
UKB_460K.body_HEIGHTz	SLC3A1	1.4256e-25	2.97e-27	1
UKB_460K.body_BMIz	SIX3	5.80802e-08	1.21e-09	1
UKB_460K.body_HEIGHTz	SIX3	4.12801e-08	8.6e-10	1
UKB_460K.body_HEIGHTz	ATRAID	1.9109e-07	4.33e-09	1.25e-07
UKB_460K.body_BMIz	CENPO	6.528e-43	1.36e-44	1
UKB_460K.body_HEIGHTz	CENPO	7.056e-79	1.47e-80	1
UKB_460K.pigment_TANNING	CENPO	8.16e-17	1.7e-18	1
UKB_460K.body_HEIGHTz	TRIM54	2.0832e-21	4.34e-23	1
UKB_460K.body_HEIGHTz	DTNB	2.7936e-08	5.82e-10	1
SCZ_Ruderfer2018	ACTR1A	4.33297e-07	0.259	9.09e-09
UKB_460K.body_HEIGHTz	ACTR1A	1.17592e-56	3.65e-54	2.45e-58
UKB_460K.cov_SMOKING_STATUS	ACTR1A	1.10801e-20	3.24e-19	2.31e-22
UKB_460K.body_HEIGHTz	CYP2C9	8.73627e-06	2.42e-07	1
UKB_460K.body_BMIz	TMEM180	7.24721e-11	2.1e-07	1.51e-12
UKB_460K.body_HEIGHTz	TMEM180	7.41077e-74	2.8e-58	1.55e-75
UKB_460K.cov_SMOKING_STATUS	TMEM180	7.23899e-12	0.000255	1.55e-13
UKB_460K.body_BMIz	LOXL4	8.92453e-07	1.86e-08	6.89e-05
UKB_460K.body_HEIGHTz	LOXL4	6.19504e-14	1.28e-15	1.32e-07
UKB_460K.body_HEIGHTz	CUZD1	9.792e-39	2.04e-40	1
UKB_460K.body_HEIGHTz	TACC2	1.4928e-09	7.63e-05	3.11e-11
UKB_460K.body_HEIGHTz	CALHM2	2.8656e-33	0.0123	5.97e-35
UKB_460K.cov_SMOKING_STATUS	CALHM2	4.1568e-09	0.38	8.66e-11
SCZ_Ruderfer2018	ARL3	3.36942e-11	7.02e-13	1.5e-08
UKB_460K.body_BMIz	ARL3	1.17071e-11	2.45e-13	6.35e-11
UKB_460K.body_HEIGHTz	ARL3	2.5584e-23	2.91e-11	5.33e-25
UKB_460K.cov_SMOKING_STATUS	ARL3	2.10942e-15	1.64e-06	4.41e-17
UKB_460K.body_HEIGHTz	FAM149B1	9.58447e-06	2e-07	0.000185
UKB_460K.body_HEIGHTz	DNA2	5.47762e-37	5.74e-38	1.49e-38
UKB_460K.body_HEIGHTz	AOX1	3.7008e-09	0.0135	7.71e-11
UKB_460K.body_BMIz	SMARCAL1	1.29903e-06	4.52e-06	1.15e-07
UKB_460K.body_HEIGHTz	STAT4	2.6688e-08	5.56e-10	0.00107
PASS_Coronary_Artery_Disease	CARF	1.98012e-09	8.56e-07	4.26e-11
UKB_460K.body_BMIz	CARF	3.23426e-09	5.45e-06	7e-11
UKB_460K.body_HEIGHTz	CARF	1.20869e-06	0.0193	2.85e-08
PASS_Coronary_Artery_Disease	WDR12	2.03234e-05	4.23e-07	1
UKB_460K.body_BMIz	WDR12	2.26801e-05	4.72e-07	1
UKB_460K.body_HEIGHTz	USP8	9.35321e-09	2.08e-09	2.15e-10
UKB_460K.body_BMIz	TMOD3	3.70813e-09	6.18e-08	9.83e-11
UKB_460K.body_HEIGHTz	SPPL2A	7.84246e-23	2.4e-09	1.8e-24
UKB_460K.body_HEIGHTz	PARP16	6.66134e-16	1.25e-17	1
UKB_460K.body_HEIGHTz	SEMA7A	1.34004e-05	2.79e-07	1
UKB_460K.body_HEIGHTz	FGF2	1.224e-18	2.55e-20	4.9e-10
UKB_460K.body_HEIGHTz	PDE5A	1.94393e-07	1.7e-06	4.06e-09
UKB_460K.body_HEIGHTz	PPA2	2.44597e-63	4.49e-23	6.95e-65
UKB_460K.body_HEIGHTz	GSTCD	1.55032e-05	3.24e-07	9.44e-05
UKB_460K.body_HEIGHTz	MAPK8IP3	3.18323e-12	2.22e-05	6.63e-14
UKB_460K.body_HEIGHTz	B4GALNT3	8.448e-63	9.15e-58	1.76e-64
UKB_460K.body_HEIGHTz	ERP27	3.41436e-05	7.44e-07	1
UKB_460K.body_HEIGHTz	ETV6	7.68e-73	1.6e-74	0.000722
UKB_460K.other_MORNINGPERSON	CPNE8	9.65342e-21	4.13e-22	3.92e-22
UKB_460K.body_HEIGHTz	2020-03-09	1.704e-16	3.55e-18	1
UKB_460K.body_BMIz	POC1B	3.48684e-10	2.36e-08	7.48e-12
UKB_460K.pigment_TANNING	TMTC3	5.28e-34	2.21e-18	1.1e-35
UKB_460K.body_BMIz	C12orf52	1.17075e-08	4.33e-10	6.17e-10
UKB_460K.body_BMIz	MMAB	5.30636e-07	0.00198	1.15e-08
UKB_460K.body_HEIGHTz	MMAB	1.39037e-10	0.0436	2.99e-12
UKB_460K.body_HEIGHTz	PDX1	6.28977e-06	1.31e-07	1
UKB_460K.body_BMIz	SUOX	1.39888e-14	2.11e-14	3.11e-16
UKB_460K.cov_SMOKING_STATUS	SUOX	2.55084e-07	2.01e-07	6.83e-09
UKB_460K.body_HEIGHTz	SLC39A5	5.376e-29	1.12e-30	1
UKB_460K.body_HEIGHTz	RDH16	3.5616e-09	7.42e-11	1
UKB_460K.body_HEIGHTz	SMARCC2	1.44329e-14	2.8e-16	0.00388
UKB_460K.body_BMIz	BRCA2	7.21645e-14	1.51e-15	1
UKB_460K.body_HEIGHTz	BRCA2	2.1744e-17	4.53e-19	1
UKB_460K.body_BMIz	CERS5	6.288e-17	0.423	1.31e-18
UKB_460K.body_HEIGHTz	CERS5	1.37672e-19	1.67e-07	4.9e-21
UKB_460K.body_HEIGHTz	RB1	2.88658e-15	6.89e-17	7.55e-16
SCZ_Ruderfer2018	DENR	1.4602e-05	3.04e-07	1
UKB_460K.body_BMIz	DENR	2.8032e-16	5.84e-18	1
UKB_460K.body_HEIGHTz	DENR	2.712e-42	5.65e-44	1
UKB_460K.body_BMIz	SLAIN1	4.26241e-08	8.88e-10	1
UKB_460K.body_HEIGHTz	SLAIN1	5.184e-09	1.08e-10	1
UKB_460K.body_HEIGHTz	SRRM4	4.3689e-06	9.1e-08	1
UKB_460K.body_HEIGHTz	CBLN3	2.06478e-19	1.03e-16	5.12e-21
UKB_460K.body_HEIGHTz	TSSK4	4.48752e-13	1.84e-05	9.33e-15
UKB_460K.body_HEIGHTz	SLC38A6	5.952e-26	1.24e-27	0.126
UKB_460K.body_HEIGHTz	RAB15	6.95999e-34	1.51e-18	1.45e-35
UKB_460K.body_HEIGHTz	ESR2	3.6599e-07	7.67e-09	1
AlzheimersProxyMetaIGAP_Marioni2018	SLC24A4	9.26402e-10	1.93e-11	1
UKB_460K.body_HEIGHTz	DUOX2	7.77628e-07	1.62e-08	1
UKB_460K.body_HEIGHTz	SRP14	4.86822e-09	1.08e-10	1.67e-09
UKB_460K.body_HEIGHTz	DISP2	1.18424e-05	3.79e-07	1
UKB_460K.body_HEIGHTz	UBE2Q2	1.73117e-12	0.000178	3.6e-14
UKB_460K.body_HEIGHTz	PSTPIP1	1.8627e-43	6.37e-45	9.93e-45
UKB_460K.body_HEIGHTz	ETFA	1.57507e-12	0.00252	3.28e-14
UKB_460K.body_BMIz	HMG20A	3.38738e-06	0.0176	7.84e-08
UKB_460K.body_HEIGHTz	HMG20A	1.296e-19	0.119	2.7e-21
UKB_460K.body_HEIGHTz	SCAPER	9.55193e-07	0.0564	1.99e-08
UKB_460K.body_HEIGHTz	TSPAN3	2.71195e-40	3.25e-37	5.65e-42
UKB_460K.body_HEIGHTz	NEIL1	1.76591e-49	2.4e-28	3.68e-51
BRCA	MAN2C1	2.45666e-07	8.04e-07	6.48e-09
UKB_460K.body_HEIGHTz	MAN2C1	2.81759e-55	8.22e-48	5.87e-57
UKB_460K.body_HEIGHTz	CYP11A1	5.55112e-16	0.0184	1.14e-17
UKB_460K.body_BMIz	BBS4	7.4734e-07	7.95e-06	1.56e-08
UKB_460K.body_HEIGHTz	PML	1.512e-43	0.000225	3.15e-45
UKB_460K.body_HEIGHTz	ADAMTS17	1.0704e-90	2.23e-92	3.02e-53
UKB_460K.body_HEIGHTz	SCAMP2	2.13286e-08	0.805	4.96e-10
UKB_460K.body_HEIGHTz	POLG	1.0162e-09	2.59e-07	5.47e-11
UKB_460K.body_HEIGHTz	FANCI	1.0224e-35	1.54e-09	2.13e-37
UKB_460K.body_HEIGHTz	ABHD2	8.99927e-22	1.88e-23	0.0529
UKB_460K.body_HEIGHTz	TICRR	1.9984e-15	4.23e-17	1
UKB_460K.body_HEIGHTz	DET1	1.128e-33	2.35e-35	5.32e-09
UKB_460K.body_HEIGHTz	MFGE8	2.064e-37	4.3e-39	3.94e-25
UKB_460K.pigment_TANNING	EFTUD1	7.13728e-07	5.69e-05	2.98e-08
UKB_460K.body_HEIGHTz	SH3GL3	4.2697e-12	9.04e-14	1
UKB_460K.body_HEIGHTz	SEC11A	1.16118e-12	2.42e-14	0.00548
UKB_460K.body_HEIGHTz	2020-09-12	1.9296e-18	4.02e-20	1
UKB_460K.body_HEIGHTz	GLYR1	3.29847e-12	6.87e-14	0.012
UKB_460K.body_BMIz	ITGAX	2.87869e-08	6e-10	2.12e-06
AlzheimersProxyMetaIGAP_Marioni2018	C16orf58	1.95539e-05	4.07e-07	1
UKB_460K.body_BMIz	C16orf58	2.2272e-24	4.64e-26	1
UKB_460K.body_HEIGHTz	ARHGAP17	1.87839e-05	3.91e-07	1
UKB_460K.body_HEIGHTz	MARVELD3	6.45817e-13	1.35e-14	1
UKB_460K.cov_SMOKING_STATUS	MARVELD3	3.69606e-07	7.7e-09	1
UKB_460K.body_HEIGHTz	CHST4	1.78746e-14	3.31e-16	1
UKB_460K.body_HEIGHTz	NOL3	7.77156e-16	1.67e-17	1
UKB_460K.body_HEIGHTz	OSGIN1	2.22238e-07	4.63e-09	0.000231
UKB_460K.body_HEIGHTz	RHOT2	5.26759e-41	2.44e-09	1.1e-42
UKB_460K.cov_SMOKING_STATUS	RHOT2	1.2528e-08	0.202	2.61e-10
UKB_460K.body_HEIGHTz	RPS2	1.78536e-07	0.0317	3.72e-09
UKB_460K.body_HEIGHTz	PDPK1	8.64e-22	1.8e-23	0.000269
UKB_460K.pigment_TANNING	DEF8	0	5.42e-06	0
UKB_460K.body_HEIGHTz	TCF25	1.50994e-06	0.00205	3.17e-08
UKB_460K.pigment_TANNING	TCF25	0	0	0
UKB_460K.pigment_TANNING	GALNS	4.0128e-26	1.42e-18	8.36e-28
UKB_460K.body_HEIGHTz	GAS8	6.864e-41	0.00159	1.43e-42
UKB_460K.pigment_TANNING	GAS8	0	6.13e-185	0
SCZ_Ruderfer2018	MED9	3.03638e-05	6.32e-07	1
UKB_460K.body_BMIz	CIRH1A	1.37355e-07	1.65e-06	4.81e-09
UKB_460K.body_BMIz	MYO19	3.01215e-16	2.17e-15	9.17e-18
UKB_460K.body_HEIGHTz	RASL10B	2.4563e-06	8.32e-05	5.12e-08
UKB_460K.other_MORNINGPERSON	RASL10B	6.17343e-07	0.0003	2.27e-08
UKB_460K.body_HEIGHTz	VPS53	1.63277e-06	1.77e-05	4.04e-08
UKB_460K.body_HEIGHTz	LRRC46	5.03767e-24	2.82e-15	1.05e-25
UKB_460K.body_HEIGHTz	SCRN2	8.92775e-09	0.00583	1.86e-10
UKB_460K.body_BMIz	SSH2	1.38075e-07	1.94e-08	3.78e-09
UKB_460K.body_HEIGHTz	SSH2	5.29576e-14	1.2e-15	1.25e-14
UKB_460K.body_HEIGHTz	RHBDL3	1.7376e-08	3.62e-10	1
UKB_460K.body_HEIGHTz	ARSG	3.62135e-08	7.97e-09	8.48e-10
UKB_460K.body_HEIGHTz	G6PC3	7.72629e-09	0.000115	1.61e-10
BRCA	CLTC	1.43132e-05	2.98e-07	0.164
UKB_460K.body_HEIGHTz	CLTC	3.2496e-09	6.77e-11	0.0516
UKB_460K.body_HEIGHTz	TAF4B	1.16795e-12	0.00331	2.43e-14
UKB_460K.body_HEIGHTz	RPRD1A	1.68912e-07	3.53e-09	1.23e-06
UKB_460K.body_HEIGHTz	GALNT1	1.88639e-21	6.68e-18	3.93e-23
BRCA	GAREM	5.47341e-06	1.14e-07	1
UKB_460K.body_BMIz	C18orf8	2.05094e-27	8.21e-28	5.59e-29
UKB_460K.body_HEIGHTz	C18orf8	2.904e-53	1.54e-16	6.05e-55
UKB_460K.body_BMIz	NPC1	6.28047e-28	5.95e-29	1.82e-29
UKB_460K.body_HEIGHTz	NPC1	2.5728e-35	1.7e-13	5.36e-37
UKB_460K.body_HEIGHTz	WRAP53	9.984e-31	2.08e-32	1
[truncated: 6,732 more rows]
