# Supplementary material for: Leveraging expression from multiple tissues using sparse canonical correlation analysis and aggregate tests improves the power of transcriptome-wide association studies
Source: PLoS Genet. 2021 Apr 8;17(4):e1008973. doi: 10.1371/journal.pgen.1008973 (PMC8057593; doi:10.1371/journal.pgen.1008973)
Supplement: S6 Table — (XLSX) [file pgen.1008973.s013.xlsx]

## Sheet: Data Application Results for UT
Supplementary Table 6. Data Application Results for UTMOST
Trait	GWAS sample size	Number of significant loci	Number of UTMOST significant genes*
Alzheimer’s Disease (including proxy)	388324	17	82
Breast Cancer	228951	79	263
Coronary Artery Disease (CAD)	56422	11	44
Type 2 Diabetes (T2D) (2012)	48761	5	11
Schizophrenia (2018)	65967	38	161
BMI	457824	255	1432
Height	458303	423	4427
Smoking Status	457683	59	217
Chronotype (morning person)	410520	69	188
Tanning	449984	65	296
* The UTMOST resuts were computed with the UTMOST software available at https://github.com/Joker-Jerome/UTMOST. We used the precomputed 44 GTEx version 6 tissue weights with the precomputed covariance matrix provided on the git repo to compute the single tissue test results and joint test results.
